# Supplementary material for: N-terminal protein-macrocycles enabled by conjugate addition/ring expansion cascade reactions
Source: Chem Sci. 2025 Dec 16;17(6):3320–8. doi: 10.1039/d5sc08044d (PMC12720929; doi:10.1039/d5sc08044d)
Supplement: SC-017-D5SC08044D-s002 [file SC-017-D5SC08044D-s002.cif]

# Supplementary Information (SI) for Chemical Science.
# This journal is © The Royal Society of Chemistry 2026

####################################################################### 
# 
# This file contains crystal structure data downloaded from the 
# Cambridge Structural Database (CSD) hosted by the Cambridge 
# Crystallographic Data Centre (CCDC).
# 
# Full information about CCDC data access policies and citation 
# guidelines are available at http://www.ccdc.cam.ac.uk/access/V1 
# 
# Audit and citation data items may have been added by the CCDC. 
# Please retain this information to preserve the provenance of 
# this file and to allow appropriate attribution of the data. 
# 
#######################################################################

data_wpu23007
_database_code_depnum_ccdc_archive 'CCDC 2391160'
loop_
_audit_author_name
_audit_author_address
'Adrian C. Whitwood'
;University of York
United Kingdom
;
_audit_update_record             
;
2024-10-15 deposited with the CCDC.	2025-12-12 downloaded from the CCDC.
;
_audit_creation_date             2023-03-06
_audit_creation_method           
;
Olex2 1.5
(compiled 2023.02.24 svn.rf166f9f3 for OlexSys, GUI svn.r6725)
;
_shelx_SHELXL_version_number     2018/3
loop_
_audit_author_email
''
''
_chemical_name_common            ?
_chemical_name_systematic        ?
_chemical_formula_moiety         'C20 H25 N3 O4'
_chemical_formula_sum            'C20 H25 N3 O4'
_chemical_formula_weight         371.43
_chemical_absolute_configuration unk
_chemical_melting_point          ?
_chemical_oxdiff_formula         'C20 H25 N3 O4'
_chemical_oxdiff_usercomment     'Owen Hughes OH25a'
loop_
_atom_type_symbol
_atom_type_description
_atom_type_scat_dispersion_real
_atom_type_scat_dispersion_imag
_atom_type_scat_source
C C 0.0181 0.0091 'International Tables Vol C Tables 4.2.6.8 and 6.1.1.4'
H H 0.0000 0.0000 'International Tables Vol C Tables 4.2.6.8 and 6.1.1.4'
N N 0.0311 0.0180 'International Tables Vol C Tables 4.2.6.8 and 6.1.1.4'
O O 0.0492 0.0322 'International Tables Vol C Tables 4.2.6.8 and 6.1.1.4'

_shelx_space_group_comment       
;
The symmetry employed for this shelxl refinement is uniquely defined
by the following loop, which should always be used as a source of
symmetry information in preference to the above space-group names.
They are only intended as comments.
;
_space_group_crystal_system      orthorhombic
_space_group_IT_number           19
_space_group_name_H-M_alt        'P 21 21 21'
_space_group_name_Hall           'P 2ac 2ab'
loop_
_space_group_symop_operation_xyz
'x, y, z'
'-x+1/2, -y, z+1/2'
'-x, y+1/2, -z+1/2'
'x+1/2, -y+1/2, -z'

_cell_length_a                   9.14295(10)
_cell_length_b                   10.25505(13)
_cell_length_c                   20.8149(3)
_cell_angle_alpha                90
_cell_angle_beta                 90
_cell_angle_gamma                90
_cell_volume                     1951.63(4)
_cell_formula_units_Z            4
_cell_measurement_reflns_used    7660
_cell_measurement_temperature    110.00(10)
_cell_measurement_theta_max      76.4760
_cell_measurement_theta_min      4.2280
_shelx_estimated_absorpt_T_max   0.969
_shelx_estimated_absorpt_T_min   0.858
_exptl_absorpt_coefficient_mu    0.727
_exptl_absorpt_correction_T_max  1.000
_exptl_absorpt_correction_T_min  0.647
_exptl_absorpt_correction_type   gaussian
_exptl_absorpt_process_details   
;
CrysAlisPro 1.171.42.73a (Rigaku Oxford Diffraction, 2022)
Numerical absorption correction based on gaussian integration over
a multifaceted crystal model
Empirical absorption correction using spherical harmonics,
implemented in SCALE3 ABSPACK scaling algorithm.
;
_exptl_absorpt_special_details   ?
_exptl_crystal_colour            'clear colourless'
_exptl_crystal_colour_lustre     clear
_exptl_crystal_colour_modifier   .
_exptl_crystal_colour_primary    colourless
_exptl_crystal_density_diffrn    1.264
_exptl_crystal_density_meas      ?
_exptl_crystal_density_method    ?
_exptl_crystal_description       block
_exptl_crystal_F_000             792
loop_
_exptl_crystal_face_index_h
_exptl_crystal_face_index_k
_exptl_crystal_face_index_l
_exptl_crystal_face_perp_dist
0 0 1 0.0183
0 0 -1 0.0247
1 1 0 0.1021
0 1 0 0.1122
1 -2 0 0.0828
1 -1 0 0.0825
2 -1 0 0.0956
-1 -1 0 0.1035
-1 1 0 0.0730

_exptl_crystal_recrystallization_method 
'evaporation of an ethyl acetate solution'
_exptl_crystal_size_max          0.218
_exptl_crystal_size_mid          0.155
_exptl_crystal_size_min          0.043
loop_
_exptl_oxdiff_crystal_face_indexfrac_h
_exptl_oxdiff_crystal_face_indexfrac_k
_exptl_oxdiff_crystal_face_indexfrac_l
_exptl_oxdiff_crystal_face_x
_exptl_oxdiff_crystal_face_y
_exptl_oxdiff_crystal_face_z
-0.0000 0.0000 1.0000 -0.0246 -0.0698 0.0014
0.0000 -0.0000 -1.0000 0.0246 0.0698 -0.0014
1.0000 1.0000 -0.0001 -0.1497 0.0561 0.1594
0.0000 1.0000 -0.0001 -0.1416 0.0497 -0.0088
0.9999 -2.0000 0.0001 0.2750 -0.0931 0.1858
0.9999 -1.0000 0.0000 0.1334 -0.0434 0.1770
1.9999 -1.0000 -0.0000 0.1253 -0.0371 0.3452
-1.0000 -1.0000 0.0001 0.1497 -0.0561 -0.1594
-0.9999 1.0000 -0.0000 -0.1334 0.0434 -0.1770

_exptl_transmission_factor_max   ?
_exptl_transmission_factor_min   ?
_diffrn_reflns_av_R_equivalents  0.0348
_diffrn_reflns_av_unetI/netI     0.0369
_diffrn_reflns_Laue_measured_fraction_full 1.000
_diffrn_reflns_Laue_measured_fraction_max 1.000
_diffrn_reflns_limit_h_max       10
_diffrn_reflns_limit_h_min       -8
_diffrn_reflns_limit_k_max       12
_diffrn_reflns_limit_k_min       -11
_diffrn_reflns_limit_l_max       24
_diffrn_reflns_limit_l_min       -24
_diffrn_reflns_number            9377
_diffrn_reflns_point_group_measured_fraction_full 1.000
_diffrn_reflns_point_group_measured_fraction_max 1.000
_diffrn_reflns_theta_full        67.064
_diffrn_reflns_theta_max         67.064
_diffrn_reflns_theta_min         4.248
_diffrn_ambient_environment      N~2~
_diffrn_ambient_temperature      110.00(10)
_diffrn_detector                 'Hybrid Pixel Array Detector'
_diffrn_detector_area_resol_mean 10.0000
_diffrn_detector_type            HyPix
_diffrn_measured_fraction_theta_full 1.000
_diffrn_measured_fraction_theta_max 1.000
_diffrn_measurement_details      
;
List of Runs (angles in degrees, time in seconds):

  # Type    Start    End  Width  t~exp~   \w     \q     \k     \f   Frames
#--------------------------------------------------------------------------
  1  \w   -106.00 -80.00   0.50    0.80    --  -48.95-138.00-140.00   52
  2  \w     40.00  98.00   0.50    0.80    --   48.95-131.00  35.00  116
  3  \w     44.00 124.00   0.50    3.20    --  107.75-143.00 -46.00  160
  4  \w     68.00 166.00   0.50    3.20    --  107.75   5.00  48.00  196
  5  \w   -100.00 -74.00   0.50    0.80    --  -48.95-125.00 150.00   52
  6  \w    -52.00 -15.00   0.50    0.80    --  -48.95  37.00  60.00   74
  7  \w   -116.00 -86.00   0.50    0.80    --  -48.95-125.00 -90.00   60
  8  \w    -61.00  27.00   0.50    0.80    --  -48.95  19.00-180.00  176
  9  \w     38.00  98.00   0.50    3.20    --  107.75 -99.00  30.00  120
 10  \w     42.00 107.00   0.50    3.20    --  107.75-125.00-150.00  130
 11  \w     89.00 116.00   0.50    3.20    --  107.75  77.00  90.00   54
 12  \w     37.00  77.00   0.50    3.20    --  107.75 -99.00 -30.00   80
 13  \w     99.00 124.00   0.50    3.20    --  107.75 125.00-180.00   50
 14  \w     37.00  80.00   0.50    3.20    --  107.75 -99.00 -60.00   86
;
_diffrn_measurement_device       'four-circle diffractometer'
_diffrn_measurement_device_type  'SuperNova, Dual, Cu at home/near, HyPix'
_diffrn_measurement_method       '\w scans'
_diffrn_orient_matrix_type       
'CrysAlisPro convention (1999,Acta A55,543-557)'
_diffrn_orient_matrix_UB_11      -0.0081269000
_diffrn_orient_matrix_UB_12      -0.1415615000
_diffrn_orient_matrix_UB_13      -0.0245599000
_diffrn_orient_matrix_UB_21      0.0063293000
_diffrn_orient_matrix_UB_22      0.0497132000
_diffrn_orient_matrix_UB_23      -0.0697670000
_diffrn_orient_matrix_UB_31      0.1681819000
_diffrn_orient_matrix_UB_32      -0.0088317000
_diffrn_orient_matrix_UB_33      0.0014157000
_diffrn_radiation_monochromator  mirror
_diffrn_radiation_probe          x-ray
_diffrn_radiation_type           'Cu K\a'
_diffrn_radiation_wavelength     1.54184
_diffrn_source                   'micro-focus sealed X-ray tube'
_diffrn_source_type              'SuperNova (Cu) X-ray Source'
_reflns_Friedel_coverage         0.734
_reflns_Friedel_fraction_full    0.999
_reflns_Friedel_fraction_max     0.999
_reflns_number_gt                3360
_reflns_number_total             3479
_reflns_special_details          
;
 Reflections were merged by SHELXL according to the crystal
 class for the calculation of statistics and refinement.
 
 _reflns_Friedel_fraction is defined as the number of unique
 Friedel pairs measured divided by the number that would be
 possible theoretically, ignoring centric projections and
 systematic absences.
;
_reflns_threshold_expression     'I > 2\s(I)'
_computing_cell_refinement       'CrysAlisPro 1.171.42.73a (Rigaku OD, 2022)'
_computing_data_collection       'CrysAlisPro 1.171.42.73a (Rigaku OD, 2022)'
_computing_data_reduction        'CrysAlisPro 1.171.42.73a (Rigaku OD, 2022)'
_computing_molecular_graphics    'Olex2 1.5 (Dolomanov et al., 2009)'
_computing_publication_material  'Olex2 1.5 (Dolomanov et al., 2009)'
_computing_structure_refinement  'SHELXL 2018/3 (Sheldrick, 2015)'
_computing_structure_solution    'SHELXT  (Sheldrick, 2015)'
_refine_diff_density_max         0.169
_refine_diff_density_min         -0.144
_refine_diff_density_rms         0.028
_refine_ls_abs_structure_details 
;
 Flack x determined using 1393 quotients [(I+)-(I-)]/[(I+)+(I-)]
 (Parsons, Flack and Wagner, Acta Cryst. B69 (2013) 249-259).
;
_refine_ls_abs_structure_Flack   0.11(9)
_refine_ls_extinction_coef       0.0010(2)
_refine_ls_extinction_expression Fc^*^=kFc[1+0.001xFc^2^\l^3^/sin(2\q)]^-1/4^
_refine_ls_extinction_method     'SHELXL-2018/3 (Sheldrick 2018)'
_refine_ls_goodness_of_fit_ref   1.029
_refine_ls_hydrogen_treatment    refall
_refine_ls_matrix_type           full
_refine_ls_number_parameters     345
_refine_ls_number_reflns         3479
_refine_ls_number_restraints     0
_refine_ls_R_factor_all          0.0277
_refine_ls_R_factor_gt           0.0265
_refine_ls_restrained_S_all      1.029
_refine_ls_shift/su_max          0.001
_refine_ls_shift/su_mean         0.000
_refine_ls_structure_factor_coef Fsqd
_refine_ls_weighting_details     
'w=1/[\s^2^(Fo^2^)+(0.0273P)^2^+0.2077P] where P=(Fo^2^+2Fc^2^)/3'
_refine_ls_weighting_scheme      calc
_refine_ls_wR_factor_gt          0.0640
_refine_ls_wR_factor_ref         0.0645
_refine_special_details          ?
_olex2_refinement_description    
;
;
_atom_sites_solution_hydrogens   difmap
_atom_sites_solution_primary     dual
_atom_sites_solution_secondary   ?
loop_
_atom_site_label
_atom_site_type_symbol
_atom_site_fract_x
_atom_site_fract_y
_atom_site_fract_z
_atom_site_U_iso_or_equiv
_atom_site_adp_type
_atom_site_occupancy
_atom_site_site_symmetry_order
_atom_site_calc_flag
_atom_site_refinement_flags_posn
_atom_site_refinement_flags_adp
_atom_site_refinement_flags_occupancy
_atom_site_disorder_assembly
_atom_site_disorder_group
C1 C 0.58980(19) 0.26642(18) 0.74315(8) 0.0197(4) Uani 1 1 d . . . . .
C2 C 0.43616(18) 0.28584(19) 0.71571(8) 0.0194(4) Uani 1 1 d . . . . .
H2 H 0.410(2) 0.201(2) 0.7022(10) 0.018(5) Uiso 1 1 d . . . . .
C3 C 0.4274(2) 0.37597(19) 0.65671(9) 0.0211(4) Uani 1 1 d . . . . .
H3A H 0.494(3) 0.343(2) 0.6242(11) 0.025(6) Uiso 1 1 d . . . . .
H3B H 0.459(2) 0.463(2) 0.6686(11) 0.024(6) Uiso 1 1 d . . . . .
C4 C 0.27611(19) 0.3851(2) 0.62937(9) 0.0208(4) Uani 1 1 d . . . . .
C5 C 0.1928(2) 0.4954(2) 0.62587(9) 0.0247(4) Uani 1 1 d . . . . .
H5 H 0.218(2) 0.582(2) 0.6401(11) 0.024(6) Uiso 1 1 d . . . . .
C6 C 0.0606(2) 0.3404(2) 0.57800(9) 0.0251(4) Uani 1 1 d . . . . .
C7 C 0.19319(19) 0.2827(2) 0.59918(9) 0.0221(4) Uani 1 1 d . . . . .
C8 C 0.2171(2) 0.1500(2) 0.58775(10) 0.0276(4) Uani 1 1 d . . . . .
H8 H 0.300(3) 0.111(3) 0.6037(12) 0.034(6) Uiso 1 1 d . . . . .
C9 C 0.1135(2) 0.0795(2) 0.55442(11) 0.0360(5) Uani 1 1 d . . . . .
H9 H 0.133(3) -0.016(3) 0.5470(13) 0.046(7) Uiso 1 1 d . . . . .
C10 C -0.0156(2) 0.1390(3) 0.53253(11) 0.0377(6) Uani 1 1 d . . . . .
H10 H -0.084(3) 0.089(3) 0.5085(13) 0.047(8) Uiso 1 1 d . . . . .
C11 C -0.0447(2) 0.2684(3) 0.54432(10) 0.0327(5) Uani 1 1 d . . . . .
H11 H -0.131(3) 0.310(3) 0.5298(12) 0.037(7) Uiso 1 1 d . . . . .
C12 C 0.37675(19) 0.42671(19) 0.80498(9) 0.0210(4) Uani 1 1 d . . . . .
C13 C 0.2872(2) 0.4630(2) 0.86356(10) 0.0235(4) Uani 1 1 d . . . . .
H13A H 0.219(3) 0.392(3) 0.8766(11) 0.028(6) Uiso 1 1 d . . . . .
H13B H 0.227(3) 0.540(3) 0.8520(11) 0.028(6) Uiso 1 1 d . . . . .
C14 C 0.3865(2) 0.4982(2) 0.92062(10) 0.0256(4) Uani 1 1 d . . . . .
H14A H 0.322(3) 0.511(2) 0.9581(12) 0.028(6) Uiso 1 1 d . . . . .
H14B H 0.438(3) 0.584(3) 0.9118(11) 0.028(6) Uiso 1 1 d . . . . .
C15 C 0.5016(2) 0.3970(2) 0.93900(9) 0.0246(4) Uani 1 1 d . . . . .
H15A H 0.571(2) 0.387(2) 0.9048(11) 0.023(5) Uiso 1 1 d . . . . .
H15B H 0.557(3) 0.432(2) 0.9743(11) 0.021(5) Uiso 1 1 d . . . . .
C16 C 0.4435(2) 0.2616(2) 0.95661(10) 0.0273(4) Uani 1 1 d . . . . .
H16A H 0.355(3) 0.266(2) 0.9856(11) 0.029(6) Uiso 1 1 d . . . . .
H16B H 0.520(3) 0.212(2) 0.9781(11) 0.029(6) Uiso 1 1 d . . . . .
C17 C 0.2667(2) 0.15187(18) 0.88458(9) 0.0229(4) Uani 1 1 d . . . . .
C18 C 0.2400(2) 0.1174(2) 0.81492(9) 0.0242(4) Uani 1 1 d . . . . .
H18A H 0.325(3) 0.073(2) 0.7950(11) 0.025(6) Uiso 1 1 d . . . . .
H18B H 0.155(3) 0.062(2) 0.8134(11) 0.025(6) Uiso 1 1 d . . . . .
C19 C 0.20728(19) 0.2422(2) 0.77662(9) 0.0225(4) Uani 1 1 d . . . . .
H19A H 0.174(2) 0.219(2) 0.7333(11) 0.019(5) Uiso 1 1 d . . . . .
H19B H 0.127(2) 0.296(2) 0.7968(11) 0.026(5) Uiso 1 1 d . . . . .
C20 C 0.8420(2) 0.2756(3) 0.72463(11) 0.0306(5) Uani 1 1 d . . . . .
H20A H 0.901(3) 0.295(3) 0.6893(13) 0.040(7) Uiso 1 1 d . . . . .
H20B H 0.854(3) 0.183(3) 0.7385(12) 0.033(6) Uiso 1 1 d . . . . .
H20C H 0.858(3) 0.333(3) 0.7609(13) 0.031(6) Uiso 1 1 d . . . . .
N1 N 0.06228(19) 0.46870(19) 0.59516(8) 0.0274(4) Uani 1 1 d . . . . .
H1 H -0.004(3) 0.524(3) 0.5865(13) 0.043(7) Uiso 1 1 d . . . . .
N2 N 0.33711(15) 0.32435(15) 0.76737(7) 0.0187(3) Uani 1 1 d . . . . .
N3 N 0.40212(18) 0.18924(16) 0.89876(8) 0.0228(4) Uani 1 1 d . . . . .
H3 H 0.463(3) 0.192(2) 0.8687(12) 0.024(6) Uiso 1 1 d . . . . .
O1 O 0.61461(13) 0.22267(13) 0.79575(6) 0.0229(3) Uani 1 1 d . . . . .
O2 O 0.69451(13) 0.29540(14) 0.70087(6) 0.0251(3) Uani 1 1 d . . . . .
O3 O 0.48922(13) 0.48847(13) 0.79198(6) 0.0233(3) Uani 1 1 d . . . . .
O4 O 0.16455(15) 0.15523(15) 0.92367(7) 0.0291(3) Uani 1 1 d . . . . .

loop_
_atom_site_aniso_label
_atom_site_aniso_U_11
_atom_site_aniso_U_22
_atom_site_aniso_U_33
_atom_site_aniso_U_23
_atom_site_aniso_U_13
_atom_site_aniso_U_12
C1 0.0191(9) 0.0173(9) 0.0227(9) -0.0023(7) 0.0005(7) 0.0014(7)
C2 0.0182(8) 0.0191(9) 0.0209(9) -0.0006(8) -0.0010(7) -0.0012(7)
C3 0.0192(9) 0.0227(10) 0.0214(9) 0.0019(8) -0.0010(8) -0.0007(7)
C4 0.0207(8) 0.0233(9) 0.0183(8) 0.0003(7) 0.0004(7) 0.0008(7)
C5 0.0256(9) 0.0264(11) 0.0220(9) 0.0007(8) -0.0014(8) 0.0035(8)
C6 0.0198(9) 0.0377(11) 0.0177(9) 0.0023(8) 0.0027(7) 0.0015(8)
C7 0.0181(8) 0.0305(10) 0.0177(8) 0.0014(8) 0.0014(7) -0.0007(8)
C8 0.0235(10) 0.0289(11) 0.0303(10) -0.0028(8) 0.0008(8) -0.0014(8)
C9 0.0358(11) 0.0346(13) 0.0375(12) -0.0064(9) 0.0018(10) -0.0097(10)
C10 0.0304(11) 0.0525(16) 0.0302(11) -0.0034(10) -0.0024(9) -0.0193(11)
C11 0.0208(10) 0.0545(15) 0.0228(9) 0.0046(10) -0.0031(8) -0.0041(9)
C12 0.0203(8) 0.0203(9) 0.0225(9) 0.0029(7) -0.0037(7) 0.0020(7)
C13 0.0226(9) 0.0217(10) 0.0263(10) -0.0015(8) -0.0004(7) 0.0021(8)
C14 0.0265(9) 0.0259(10) 0.0245(10) -0.0061(8) 0.0021(8) -0.0027(8)
C15 0.0229(9) 0.0300(11) 0.0210(9) -0.0014(8) -0.0028(8) -0.0065(8)
C16 0.0252(9) 0.0338(12) 0.0229(9) 0.0029(8) -0.0034(8) -0.0059(9)
C17 0.0241(9) 0.0186(9) 0.0260(10) 0.0025(8) 0.0009(8) -0.0034(8)
C18 0.0215(9) 0.0245(10) 0.0265(10) -0.0026(8) 0.0027(8) -0.0073(8)
C19 0.0162(8) 0.0272(10) 0.0241(9) -0.0009(8) -0.0018(7) -0.0038(7)
C20 0.0162(9) 0.0436(14) 0.0320(11) 0.0086(10) -0.0001(8) 0.0015(9)
N1 0.0218(8) 0.0351(10) 0.0252(8) 0.0027(7) -0.0026(7) 0.0096(8)
N2 0.0157(7) 0.0205(8) 0.0200(7) 0.0001(6) -0.0011(6) 0.0003(6)
N3 0.0218(8) 0.0250(9) 0.0216(8) 0.0015(7) 0.0010(7) -0.0031(6)
O1 0.0209(6) 0.0254(7) 0.0224(6) 0.0034(6) -0.0013(5) 0.0023(5)
O2 0.0163(6) 0.0341(8) 0.0249(6) 0.0051(6) -0.0001(5) 0.0020(5)
O3 0.0234(6) 0.0200(7) 0.0264(7) 0.0005(5) -0.0010(5) -0.0041(5)
O4 0.0259(7) 0.0343(8) 0.0270(7) -0.0028(6) 0.0046(6) -0.0110(6)

_geom_special_details            
;
 All esds (except the esd in the dihedral angle between two l.s. planes)
 are estimated using the full covariance matrix.  The cell esds are taken
 into account individually in the estimation of esds in distances, angles
 and torsion angles; correlations between esds in cell parameters are only
 used when they are defined by crystal symmetry.  An approximate (isotropic)
 treatment of cell esds is used for estimating esds involving l.s. planes.
;
loop_
_geom_bond_atom_site_label_1
_geom_bond_atom_site_label_2
_geom_bond_distance
_geom_bond_site_symmetry_2
_geom_bond_publ_flag
C1 C2 1.529(2) . ?
C1 O1 1.205(2) . ?
C1 O2 1.334(2) . ?
C2 H2 0.95(2) . ?
C2 C3 1.539(3) . ?
C2 N2 1.460(2) . ?
C3 H3A 0.97(2) . ?
C3 H3B 0.97(3) . ?
C3 C4 1.499(3) . ?
C4 C5 1.365(3) . ?
C4 C7 1.439(3) . ?
C5 H5 0.96(3) . ?
C5 N1 1.381(3) . ?
C6 C7 1.419(3) . ?
C6 C11 1.402(3) . ?
C6 N1 1.363(3) . ?
C7 C8 1.399(3) . ?
C8 H8 0.92(3) . ?
C8 C9 1.379(3) . ?
C9 H9 1.01(3) . ?
C9 C10 1.405(4) . ?
C10 H10 0.95(3) . ?
C10 C11 1.375(4) . ?
C11 H11 0.94(3) . ?
C12 C13 1.515(3) . ?
C12 N2 1.359(2) . ?
C12 O3 1.238(2) . ?
C13 H13A 1.00(3) . ?
C13 H13B 0.99(3) . ?
C13 C14 1.538(3) . ?
C14 H14A 0.99(2) . ?
C14 H14B 1.01(3) . ?
C14 C15 1.527(3) . ?
C15 H15A 0.96(2) . ?
C15 H15B 0.96(2) . ?
C15 C16 1.532(3) . ?
C16 H16A 1.01(2) . ?
C16 H16B 0.98(3) . ?
C16 N3 1.464(3) . ?
C17 C18 1.512(3) . ?
C17 N3 1.329(3) . ?
C17 O4 1.239(2) . ?
C18 H18A 0.99(2) . ?
C18 H18B 0.97(2) . ?
C18 C19 1.537(3) . ?
C19 H19A 0.98(2) . ?
C19 H19B 1.01(2) . ?
C19 N2 1.468(2) . ?
C20 H20A 0.93(3) . ?
C20 H20B 1.00(3) . ?
C20 H20C 0.97(3) . ?
C20 O2 1.451(2) . ?
N1 H1 0.85(3) . ?
N3 H3 0.84(3) . ?

loop_
_geom_angle_atom_site_label_1
_geom_angle_atom_site_label_2
_geom_angle_atom_site_label_3
_geom_angle
_geom_angle_site_symmetry_1
_geom_angle_site_symmetry_3
_geom_angle_publ_flag
O1 C1 C2 124.11(16) . . ?
O1 C1 O2 123.19(16) . . ?
O2 C1 C2 112.56(14) . . ?
C1 C2 H2 102.8(12) . . ?
C1 C2 C3 115.09(14) . . ?
C3 C2 H2 107.7(13) . . ?
N2 C2 C1 109.26(14) . . ?
N2 C2 H2 108.1(12) . . ?
N2 C2 C3 113.13(15) . . ?
C2 C3 H3A 108.3(14) . . ?
C2 C3 H3B 109.5(13) . . ?
H3A C3 H3B 108(2) . . ?
C4 C3 C2 112.86(15) . . ?
C4 C3 H3A 109.8(13) . . ?
C4 C3 H3B 108.3(13) . . ?
C5 C4 C3 125.93(18) . . ?
C5 C4 C7 106.67(17) . . ?
C7 C4 C3 127.34(18) . . ?
C4 C5 H5 128.0(14) . . ?
C4 C5 N1 110.04(18) . . ?
N1 C5 H5 121.9(14) . . ?
C11 C6 C7 121.5(2) . . ?
N1 C6 C7 108.14(18) . . ?
N1 C6 C11 130.3(2) . . ?
C6 C7 C4 106.36(18) . . ?
C8 C7 C4 134.53(18) . . ?
C8 C7 C6 119.10(19) . . ?
C7 C8 H8 119.5(17) . . ?
C9 C8 C7 119.2(2) . . ?
C9 C8 H8 121.3(17) . . ?
C8 C9 H9 117.9(16) . . ?
C8 C9 C10 120.8(2) . . ?
C10 C9 H9 121.2(16) . . ?
C9 C10 H10 119.1(18) . . ?
C11 C10 C9 121.6(2) . . ?
C11 C10 H10 119.3(18) . . ?
C6 C11 H11 119.6(16) . . ?
C10 C11 C6 117.7(2) . . ?
C10 C11 H11 122.7(16) . . ?
N2 C12 C13 120.60(16) . . ?
O3 C12 C13 119.96(17) . . ?
O3 C12 N2 119.41(17) . . ?
C12 C13 H13A 112.3(14) . . ?
C12 C13 H13B 107.4(14) . . ?
C12 C13 C14 111.11(16) . . ?
H13A C13 H13B 107.4(19) . . ?
C14 C13 H13A 109.4(13) . . ?
C14 C13 H13B 109.1(14) . . ?
C13 C14 H14A 106.9(13) . . ?
C13 C14 H14B 109.9(13) . . ?
H14A C14 H14B 108.0(19) . . ?
C15 C14 C13 116.14(17) . . ?
C15 C14 H14A 107.6(14) . . ?
C15 C14 H14B 108.0(13) . . ?
C14 C15 H15A 109.9(14) . . ?
C14 C15 H15B 107.4(14) . . ?
C14 C15 C16 115.91(17) . . ?
H15A C15 H15B 104.9(19) . . ?
C16 C15 H15A 108.4(15) . . ?
C16 C15 H15B 109.8(13) . . ?
C15 C16 H16A 112.2(14) . . ?
C15 C16 H16B 109.5(15) . . ?
H16A C16 H16B 108.9(19) . . ?
N3 C16 C15 110.63(16) . . ?
N3 C16 H16A 108.0(14) . . ?
N3 C16 H16B 107.4(14) . . ?
N3 C17 C18 115.51(17) . . ?
O4 C17 C18 120.96(17) . . ?
O4 C17 N3 123.24(18) . . ?
C17 C18 H18A 112.5(13) . . ?
C17 C18 H18B 107.4(14) . . ?
C17 C18 C19 109.49(16) . . ?
H18A C18 H18B 110.1(19) . . ?
C19 C18 H18A 108.7(14) . . ?
C19 C18 H18B 108.5(14) . . ?
C18 C19 H19A 109.5(13) . . ?
C18 C19 H19B 112.5(13) . . ?
H19A C19 H19B 107.0(18) . . ?
N2 C19 C18 112.87(15) . . ?
N2 C19 H19A 105.5(12) . . ?
N2 C19 H19B 109.1(13) . . ?
H20A C20 H20B 112(2) . . ?
H20A C20 H20C 113(2) . . ?
H20B C20 H20C 110(2) . . ?
O2 C20 H20A 103.8(16) . . ?
O2 C20 H20B 109.7(14) . . ?
O2 C20 H20C 108.9(14) . . ?
C5 N1 H1 125(2) . . ?
C6 N1 C5 108.78(17) . . ?
C6 N1 H1 126(2) . . ?
C2 N2 C19 116.29(14) . . ?
C12 N2 C2 117.89(15) . . ?
C12 N2 C19 125.68(16) . . ?
C16 N3 H3 115.2(16) . . ?
C17 N3 C16 124.69(18) . . ?
C17 N3 H3 117.5(16) . . ?
C1 O2 C20 114.27(15) . . ?

loop_
_geom_hbond_atom_site_label_D
_geom_hbond_atom_site_label_H
_geom_hbond_atom_site_label_A
_geom_hbond_distance_DH
_geom_hbond_distance_HA
_geom_hbond_distance_DA
_geom_hbond_angle_DHA
_geom_hbond_site_symmetry_A
_geom_hbond_publ_flag
N1 H1 O4 0.85(3) 2.00(3) 2.849(2) 174(3) 3_556 yes

loop_
_geom_torsion_atom_site_label_1
_geom_torsion_atom_site_label_2
_geom_torsion_atom_site_label_3
_geom_torsion_atom_site_label_4
_geom_torsion
_geom_torsion_site_symmetry_1
_geom_torsion_site_symmetry_2
_geom_torsion_site_symmetry_3
_geom_torsion_site_symmetry_4
_geom_torsion_publ_flag
C1 C2 C3 C4 176.48(16) . . . . ?
C1 C2 N2 C12 52.0(2) . . . . ?
C1 C2 N2 C19 -123.96(16) . . . . ?
C2 C1 O2 C20 -178.77(17) . . . . ?
C2 C3 C4 C5 117.2(2) . . . . ?
C2 C3 C4 C7 -66.0(2) . . . . ?
C3 C2 N2 C12 -77.6(2) . . . . ?
C3 C2 N2 C19 106.42(17) . . . . ?
C3 C4 C5 N1 177.24(17) . . . . ?
C3 C4 C7 C6 -176.69(17) . . . . ?
C3 C4 C7 C8 3.0(4) . . . . ?
C4 C5 N1 C6 -0.5(2) . . . . ?
C4 C7 C8 C9 -177.6(2) . . . . ?
C5 C4 C7 C6 0.6(2) . . . . ?
C5 C4 C7 C8 -179.7(2) . . . . ?
C6 C7 C8 C9 2.1(3) . . . . ?
C7 C4 C5 N1 -0.1(2) . . . . ?
C7 C6 C11 C10 0.2(3) . . . . ?
C7 C6 N1 C5 0.8(2) . . . . ?
C7 C8 C9 C10 -0.6(3) . . . . ?
C8 C9 C10 C11 -1.1(3) . . . . ?
C9 C10 C11 C6 1.3(3) . . . . ?
C11 C6 C7 C4 177.87(17) . . . . ?
C11 C6 C7 C8 -1.9(3) . . . . ?
C11 C6 N1 C5 -177.77(19) . . . . ?
C12 C13 C14 C15 -53.7(2) . . . . ?
C13 C12 N2 C2 -173.62(16) . . . . ?
C13 C12 N2 C19 1.9(3) . . . . ?
C13 C14 C15 C16 -58.2(2) . . . . ?
C14 C15 C16 N3 76.7(2) . . . . ?
C15 C16 N3 C17 -115.5(2) . . . . ?
C17 C18 C19 N2 72.0(2) . . . . ?
C18 C17 N3 C16 161.50(18) . . . . ?
C18 C19 N2 C2 80.51(19) . . . . ?
C18 C19 N2 C12 -95.1(2) . . . . ?
N1 C6 C7 C4 -0.9(2) . . . . ?
N1 C6 C7 C8 179.35(17) . . . . ?
N1 C6 C11 C10 178.7(2) . . . . ?
N2 C2 C3 C4 -56.9(2) . . . . ?
N2 C12 C13 C14 138.43(18) . . . . ?
N3 C17 C18 C19 -84.1(2) . . . . ?
O1 C1 C2 C3 164.00(17) . . . . ?
O1 C1 C2 N2 35.5(2) . . . . ?
O1 C1 O2 C20 -2.8(3) . . . . ?
O2 C1 C2 C3 -20.1(2) . . . . ?
O2 C1 C2 N2 -148.60(15) . . . . ?
O3 C12 C13 C14 -39.7(2) . . . . ?
O3 C12 N2 C2 4.5(2) . . . . ?
O3 C12 N2 C19 -179.96(17) . . . . ?
O4 C17 C18 C19 89.9(2) . . . . ?
O4 C17 N3 C16 -12.4(3) . . . . ?

_shelx_res_file                  
;
TITL wpu23007_a.res in P2(1)2(1)2(1)
    wpu23007.res
    created by SHELXL-2018/3 at 12:24:07 on 06-Mar-2023
REM Old TITL wpu23007 in P2(1)2(1)2(1)
REM SHELXT solution in P2(1)2(1)2(1): R1 0.087, Rweak 0.023, Alpha 0.002
REM <I/s> 0.554 for 22 systematic absences, Orientation as input
REM Flack x = 0.072 ( 0.089 ) from 1400 Parsons' quotients
REM Formula found by SHELXT: C20 N3 O4
CELL 1.54184 9.142947 10.255053 20.814901 90 90 90
ZERR 4 0.000102 0.000131 0.000256 0 0 0
LATT -1
SYMM 0.5-X,-Y,0.5+Z
SYMM -X,0.5+Y,0.5-Z
SYMM 0.5+X,0.5-Y,-Z
SFAC C H N O
UNIT 80 100 12 16
EQIV $1 -X,0.5+Y,1.5-Z

L.S. 4 0 0
PLAN  2
SIZE 0.043 0.155 0.218
TEMP -163
CONF
HTAB N1 O4_$1
BOND
list 4
MORE -1
BOND $H
fmap 2 53
ACTA
REM <olex2.extras>
REM <HklSrc "%.\\wpu23007.hkl">
REM </olex2.extras>

WGHT    0.027300    0.207700
EXTI    0.001014
FVAR       3.29204
C1    1    0.589800    0.266419    0.743152    11.00000    0.01912    0.01735 =
         0.02266   -0.00229    0.00053    0.00135
C2    1    0.436165    0.285839    0.715708    11.00000    0.01819    0.01913 =
         0.02095   -0.00057   -0.00099   -0.00122
H2    2    0.409996    0.200524    0.702224    11.00000    0.01785
C3    1    0.427396    0.375966    0.656706    11.00000    0.01916    0.02271 =
         0.02137    0.00185   -0.00102   -0.00066
H3A   2    0.494398    0.343106    0.624191    11.00000    0.02513
H3B   2    0.459121    0.463107    0.668561    11.00000    0.02444
C4    1    0.276106    0.385082    0.629365    11.00000    0.02074    0.02335 =
         0.01829    0.00026    0.00037    0.00083
C5    1    0.192799    0.495364    0.625871    11.00000    0.02564    0.02637 =
         0.02196    0.00074   -0.00144    0.00345
H5    2    0.217612    0.581777    0.640082    11.00000    0.02356
C6    1    0.060613    0.340417    0.578004    11.00000    0.01980    0.03766 =
         0.01774    0.00231    0.00273    0.00145
C7    1    0.193185    0.282744    0.599183    11.00000    0.01812    0.03055 =
         0.01767    0.00145    0.00138   -0.00070
C8    1    0.217130    0.150031    0.587755    11.00000    0.02345    0.02894 =
         0.03028   -0.00282    0.00080   -0.00138
H8    2    0.299864    0.110980    0.603700    11.00000    0.03412
C9    1    0.113499    0.079528    0.554415    11.00000    0.03581    0.03464 =
         0.03755   -0.00640    0.00184   -0.00967
H9    2    0.132506   -0.016080    0.547034    11.00000    0.04601
C10   1   -0.015607    0.139034    0.532529    11.00000    0.03040    0.05254 =
         0.03020   -0.00337   -0.00240   -0.01927
H10   2   -0.083608    0.088942    0.508450    11.00000    0.04655
C11   1   -0.044749    0.268426    0.544321    11.00000    0.02076    0.05446 =
         0.02284    0.00456   -0.00308   -0.00409
H11   2   -0.130817    0.310057    0.529798    11.00000    0.03681
C12   1    0.376747    0.426711    0.804976    11.00000    0.02033    0.02028 =
         0.02249    0.00292   -0.00371    0.00196
C13   1    0.287186    0.462956    0.863556    11.00000    0.02260    0.02171 =
         0.02628   -0.00153   -0.00036    0.00211
H13A  2    0.218714    0.392263    0.876568    11.00000    0.02788
H13B  2    0.227368    0.539769    0.851997    11.00000    0.02793
C14   1    0.386491    0.498249    0.920620    11.00000    0.02652    0.02589 =
         0.02445   -0.00605    0.00205   -0.00273
H14A  2    0.322167    0.510900    0.958109    11.00000    0.02844
H14B  2    0.438438    0.583666    0.911841    11.00000    0.02831
C15   1    0.501637    0.397043    0.939002    11.00000    0.02286    0.02997 =
         0.02095   -0.00139   -0.00280   -0.00648
H15A  2    0.571284    0.387481    0.904784    11.00000    0.02273
H15B  2    0.556903    0.432178    0.974324    11.00000    0.02132
C16   1    0.443459    0.261554    0.956605    11.00000    0.02518    0.03376 =
         0.02289    0.00294   -0.00339   -0.00591
H16A  2    0.355330    0.266153    0.985595    11.00000    0.02946
H16B  2    0.520213    0.211781    0.978139    11.00000    0.02902
C17   1    0.266673    0.151875    0.884582    11.00000    0.02413    0.01860 =
         0.02605    0.00250    0.00092   -0.00342
C18   1    0.239966    0.117384    0.814915    11.00000    0.02149    0.02448 =
         0.02654   -0.00261    0.00271   -0.00729
H18A  2    0.324806    0.072640    0.794995    11.00000    0.02486
H18B  2    0.154793    0.061817    0.813418    11.00000    0.02533
C19   1    0.207279    0.242231    0.776625    11.00000    0.01619    0.02717 =
         0.02405   -0.00095   -0.00179   -0.00376
H19A  2    0.174394    0.218941    0.733334    11.00000    0.01901
H19B  2    0.126919    0.296389    0.796803    11.00000    0.02566
C20   1    0.842002    0.275636    0.724625    11.00000    0.01625    0.04362 =
         0.03197    0.00861   -0.00006    0.00151
H20A  2    0.900864    0.295231    0.689323    11.00000    0.04033
H20B  2    0.854426    0.182857    0.738548    11.00000    0.03260
H20C  2    0.858377    0.333030    0.760881    11.00000    0.03131
N1    3    0.062281    0.468697    0.595161    11.00000    0.02176    0.03512 =
         0.02524    0.00269   -0.00263    0.00959
H1    2   -0.003527    0.524467    0.586458    11.00000    0.04253
N2    3    0.337111    0.324354    0.767367    11.00000    0.01566    0.02054 =
         0.01999    0.00010   -0.00107    0.00030
N3    3    0.402121    0.189239    0.898763    11.00000    0.02176    0.02500 =
         0.02159    0.00153    0.00099   -0.00314
H3    2    0.462711    0.192320    0.868698    11.00000    0.02439
O1    4    0.614606    0.222668    0.795745    11.00000    0.02089    0.02544 =
         0.02237    0.00344   -0.00127    0.00233
O2    4    0.694508    0.295403    0.700868    11.00000    0.01626    0.03411 =
         0.02486    0.00509   -0.00006    0.00203
O3    4    0.489221    0.488466    0.791985    11.00000    0.02340    0.02002 =
         0.02637    0.00052   -0.00103   -0.00411
O4    4    0.164547    0.155233    0.923671    11.00000    0.02586    0.03428 =
         0.02704   -0.00278    0.00456   -0.01097
HKLF 4


REM  wpu23007_a.res in P2(1)2(1)2(1)
REM wR2 = 0.0645, GooF = S = 1.029, Restrained GooF = 1.029 for all data
REM R1 = 0.0265 for 3360 Fo > 4sig(Fo) and 0.0277 for all 3479 data
REM 345 parameters refined using 0 restraints

END

WGHT      0.0273      0.2077

REM Highest difference peak  0.169,  deepest hole -0.144,  1-sigma level  0.028
Q1    1   0.4365  0.3208  0.6843  11.00000  0.05    0.17
Q2    1   0.2681  0.3267  0.6026  11.00000  0.05    0.14
;
_shelx_res_checksum              35843
_shelx_hkl_file                  
;
   0   0  -2 38604.3 1253.34   8
   0   0  -3 54.9560 22.1763   8
   0   0  -4 4669.89 203.034   8
   0   0  -5 8.91448 33.4243   8
   0   0  -6 200886. 6460.72   8
   0   0  -7 12.8835 32.8186   8
   0   0  -8 32631.1 1164.59   8
   0   0  -9 86.9277 47.0505   8
   0   0 -10 38636.2 1391.66   8
   0   0 -11 34.5114 47.8622   8
   0   0 -12 31480.5 1212.47   8
   0   0  13-25.0478 59.6852   5
   0   0  14 5113.94 227.552   4
   0   0  14 5034.88 332.585   5
   0   0  15-15.3350 65.7489   5
   0   0  15 32.7261 27.9277   4
   0   0  16 3023.30 262.015   5
   0   0  16 2993.41 166.874   4
   0   0  17 49.2068 35.9647   4
   0   0  17-17.3937 57.2010   5
   0   0  18 3534.86 192.365   4
   0   0  18 3472.60 295.662   5
   0   0  19 5.88057 36.6906   4
   0   0  20 724.591 82.0362   4
   0   0  21-11.1260 33.2331   4
   0   0  22 351.768 58.4154   4
   0   0 -23-13.3133 24.2308  13
   0   0 -24 1358.38 84.5359  13
   0  -1   0 41.7090 14.7801   6
   0  -1   1 3191.14 131.390   6
   0   1  -2 12438.5 434.537   8
   0   1  -3 1106.60 74.4542   8
   0   1  -4 6358.69 261.285   8
   0   1  -5 268.561 49.2430   8
   0   1  -6 83749.6 2685.98   8
   0  -1   6 81305.9 2611.29   1
   0   1  -7 980.617 95.1440   8
   0   1  -8 2642.25 176.590   8
   0   1  -9 730.875 97.7546   8
   0   1 -10 418.145 79.7583   8
   0   1  11 627.902 88.8152   5
   0   1 -11 495.893 94.6094   8
   0   1  12 6322.23 337.657   5
   0   1 -12 6602.17 377.293   8
   0   1  13 1027.21 122.612   5
   0   1 -13 826.421 133.042   8
   0   1  14 1006.71 81.6600   4
   0  -1  14 970.681 81.5721   4
   0  -1  14 1048.62 149.376   5
   0   1 -14 1105.40 151.567   8
   0   1  14 839.995 121.781   5
   0   1  15 1513.62 105.783   4
   0   1  15 1681.07 171.506   5
   0  -1  15 1680.95 193.237   5
   0   1 -15 1587.17 201.034   8
   0  -1  15 1512.67 108.881   4
   0   1  16 1081.13 143.032   5
   0  -1  16 861.612 148.748   5
   0  -1  16 883.861 83.8484   4
   0   1  16 707.898 75.2448   4
   0  -1  17 3922.22 200.958   4
   0  -1  17 3485.13 309.362   5
   0   1  17 3692.55 194.627   4
   0  -1  17 3635.84 178.061  11
   0  -1  18 365.251 60.3122   4
   0  -1  18 343.758 50.6578  11
   0   1  18 407.974 63.8014   4
   0  -1  19 81.0598 73.0111   5
   0  -1 -19 75.0907 61.7459   7
   0   1  19 40.5307 40.4122   4
   0  -1  19 23.8574 35.1105   4
   0   1  20 17.2198 34.3020   4
   0  -1  20 46.9364 37.1236   4
   0   1  21-5.46895 38.5714   4
   0   1  22 456.745 62.2415   4
   0   1 -22 385.348 47.6407  13
   0   1  23 1214.55 92.8841   4
   0  -1 -23 1180.66 85.3594  13
   0  -1 -24-17.4194 22.7995  13
   0  -2   0 123859. 3983.25   6
   0  -2   1 23820.3 847.725   6
   0  -2   1 25349.9 811.115   7
   0   2  -2 49067.0 1623.95   8
   0   2  -3 34214.5 1157.37   8
   0   2   4 123591. 3959.48   5
   0   2  -4 128470. 4027.20   8
   0   2   5 2436.43 106.318   5
   0   2  -5 2366.16 144.658   8
   0   2  -6 29933.6 1057.10   8
   0   2   6 30148.8 1002.49   5
   0   2  -7 411.090 65.8660   8
   0   2   7 319.534 43.0787   5
   0   2  -8 8.30830 35.6574   8
   0   2   8 50.1369 26.8586   5
   0  -2   8 62.2728 19.3671   1
   0   2   9 6979.90 295.617   5
   0  -2  -9 6209.15 242.723   1
   0   2 -10 1481.52 146.753   8
   0   2  10 1272.17 110.096   5
   0   2  11 1381.53 119.655   5
   0   2 -11 1331.11 151.091   8
   0   2 -12 2044.30 194.752   8
   0   2  12 1944.63 153.113   5
   0  -2  13 8583.47 335.115   4
   0   2 -13 8265.33 461.716   8
   0   2  13 8095.33 327.080   4
   0   2  14 2358.47 131.259   4
   0  -2  14 2060.20 219.600   5
   0   2 -14 2111.90 226.522   8
   0  -2  14 2163.57 132.268   4
   0   2  15 738.914 73.1812   4
   0  -2  15 817.175 78.6049   4
   0   2 -15 671.212 130.082   8
   0  -2  15 595.332 131.885   5
   0  -2  16 7569.87 481.641   5
   0  -2  16 8081.27 330.244   4
   0  -2  16 7506.31 309.618  11
   0   2  16 7159.03 315.926   4
   0   2 -16 7175.92 470.210   8
   0  -2  17 92.7610 43.9561   4
   0   2  17 37.9963 34.8786   4
   0  -2  17 113.604 37.2857  11
   0  -2  17 63.1682 69.2820   5
   0  -2  18 2357.52 261.982   5
   0  -2  18 2319.72 151.328   4
   0   2  18 2398.98 149.977   4
   0  -2  18 2257.92 134.240  11
   0  -2  19 43.4134 67.7174   5
   0   2  19-5.70572 32.4998   4
   0  -2  19 21.5695 31.4036  11
   0   2  20 990.204 89.2901   4
   0  -2  20 750.377 68.4217  11
   0   2  21 179.746 45.3571   4
   0   2  22 23.9769 33.8291   4
   0  -2 -23 30.1181 31.3514  13
   0   2  23 62.0575 33.3546   4
   0  -2 -24 42.0451 26.3392  13
   0   2  24 30.3052 25.5168   4
   0  -3   0-5.28277 33.8639   6
   0  -3   1 1234.38 70.1584   7
   0  -3  -1 1406.69 64.2659   5
   0  -3  -1 1471.27 107.700   6
   0  -3   1 1291.99 103.372   6
   0  -3   2 128642. 4173.70   6
   0   3  -3 12515.3 493.021   8
   0   3  -4 11657.0 470.954   8
   0   3  -5 12151.7 496.669   8
   0   3  -6 9205.59 408.763   8
   0   3  -7 11918.4 507.615   8
   0   3  -8 22420.3 865.707   8
   0   3  -9 149.410 58.9137   8
   0  -3 -10 1708.56 105.657   1
   0   3 -10 1651.11 167.502   8
   0   3 -11 833.595 124.354   8
   0   3 -12 44.3982 51.0441   8
   0   3  12 11.6240 24.8436   4
   0   3 -13 702.009 126.359   8
   0   3  13 618.828 63.0706   4
   0  -3  14 3706.61 310.760   5
   0   3  14 3793.21 187.976   4
   0   3 -14 3801.64 305.236   8
   0   3 -15 2661.29 259.458   8
   0  -3  15 2759.06 276.009   5
   0  -3  15 2706.32 149.658  11
   0   3  15 2435.17 147.137   4
   0  -3  16 12777.7 486.864  11
   0   3  16 12919.6 492.498   4
   0   3 -16 12534.5 678.660   8
   0  -3  16 12386.6 689.112   5
   0  -3  17 825.169 78.3843  11
   0   3  17 576.463 72.4864   4
   0   3 -17 589.103 133.022   8
   0  -3  17 696.779 154.770   5
   0   3  18 1201.85 101.879   4
   0  -3  18 1156.07 96.5561  11
   0  -3  18 1117.96 188.974   5
   0   3  19 642.617 75.2925   4
   0  -3  19 678.754 152.086   5
   0  -3 -19 631.142 137.381   7
   0  -3  19 674.785 69.6219  11
   0  -3  20 2155.59 126.869  11
   0   3  20 2330.09 143.858   4
   0  -3  21 269.180 41.5288  11
   0   3  21 244.611 49.6568   4
   0   3  22 463.415 59.5258   4
   0   3  23 1111.51 83.8150   4
   0  -3 -23 1102.30 81.2166  13
   0   3  24 899.010 61.7041   3
   0   3  24 1019.51 72.0063   4
   0  -3 -24 1018.51 69.4820  13
   0  -4   0 26216.3 886.146   5
   0  -4   0 26518.4 955.375   6
   0  -4  -1 30.5949 16.3247   5
   0  -4  -1 37.5091 41.2823   6
   0  -4   1-7.42568 40.1272   6
   0  -4   1 5.56480 18.5349   7
   0  -4  -2 45354.0 1528.23   6
   0  -4   2 42703.6 1519.18   6
   0   4  -3 36862.6 1304.92   8
   0   4  -4 37802.0 1341.53   8
   0   4  -5 16679.8 669.463   8
   0   4  -6 4047.75 248.974   8
   0   4  -7 2913.12 209.249   8
   0   4  -8 371.529 79.4121   8
   0   4  -9 3781.93 261.998   8
   0   4 -10 7882.82 413.049   8
   0  -4 -10 6585.19 320.623   1
   0   4  11 2809.89 145.373   4
   0   4 -11 2913.14 244.823   8
   0  -4  11 2858.06 151.618  11
   0   4 -12 17064.2 767.667   8
   0   4  12 16223.3 596.198   4
   0  -4  12 16801.6 603.463  11
   0   4  13 466.277 58.1841   4
   0   4 -13 442.513 106.809   8
   0  -4  13 499.808 62.4062  11
   0  -4  14 722.281 76.6873  11
   0  -4  14 880.806 160.133   5
   0   4 -14 913.348 157.994   8
   0   4  14 918.923 82.2117   4
   0  -4  15 224.732 50.5539  11
   0   4  15 245.584 52.0105   4
   0   4 -15 180.854 91.3469   8
   0  -4  15 153.179 91.2841   5
   0   4 -16 4962.48 388.539   8
   0   4  16 4869.07 241.697   4
   0  -4  16 5143.63 412.225   5
   0  -4  16 5627.08 253.033  11
   0  -4  17 1358.03 207.205   5
   0  -4  17 1346.85 106.981  11
   0   4 -17 1637.92 214.236   8
   0   4  17 1469.93 111.101   4
   0   4  18 138.295 43.5711   4
   0   4 -18-21.0775 72.7782   8
   0  -4  18 180.682 45.6857  11
   0  -4  18 186.769 94.0896   5
   0   4  19 328.209 57.4119   4
   0  -4  19 314.111 53.3507  11
   0  -4  20 2488.09 140.139  11
   0   4  20 2757.20 153.890   4
   0   4  21 293.461 48.8215   4
   0  -4  21 227.868 39.9800  11
   0   4  22 632.462 64.2745   4
   0  -4 -23 264.121 40.5827  13
   0  -4  23 220.245 32.5676   3
   0   4  23 245.524 40.3725   4
   0   4  23 217.754 30.0830   3
   0  -5   0 14.0553 24.8431   7
   0  -5   0 6.92487 20.6846   5
   0  -5   0-9.74598 42.9979   6
   0  -5  -1 39.1700 48.8444   6
   0  -5   1 43.6880 29.0120   5
   0  -5   1-9.82955 49.0291   6
   0  -5  -1 34.9341 28.4132   7
   0  -5   2 21639.6 844.050   6
   0   5  -2 23090.3 865.372   8
   0  -5  -2 22013.4 848.499   6
   0  -5   2 20501.0 779.202   5
   0   5  -3 754.537 107.027   8
   0  -5  -3 693.374 103.289   6
   0   5  -4 9563.68 459.559   8
   0  -5  -4 9314.24 457.136   6
   0   5  -5 14876.6 643.827   8
   0   5  -6 5134.54 314.849   8
   0   5  -7 2652.85 215.350   8
   0   5  -8 18102.7 780.414   8
   0  -5   9 1955.48 118.098  11
   0   5  -9 1946.35 192.821   8
   0   5   9 1755.34 110.371   4
   0   5  10 564.353 60.2836   4
   0   5 -10 715.000 128.564   8
   0  -5 -10 535.107 87.7547   1
   0  -5  11 637.026 126.963   5
   0   5  11 775.162 71.9754   4
   0   5 -11 705.216 128.053   8
   0   5 -12 3600.49 304.038   8
   0  -5  12 3782.86 196.664  11
   0  -5  12 3858.49 318.181   5
   0   5  12 3818.55 190.195   4
   0  -5  13 500.888 65.4835  11
   0   5  13 402.815 58.5032   4
   0   5 -13 210.181 85.2429   8
   0  -5  13 413.867 114.566   5
   0  -5  14 1515.46 208.000   5
   0   5  14 1304.62 105.959   4
   0  -5  14 1580.36 116.363  11
   0   5 -14 1390.89 191.749   8
   0   5 -15 4772.84 373.149   8
   0  -5  15 4247.54 218.009  11
   0   5  15 4204.41 213.420   4
   0  -5  16 437.651 62.8141  11
   0   5  16 415.439 61.8259   4
   0   5 -16 337.818 114.839   8
   0   5 -17 8422.72 533.924   8
   0   5  17 8943.68 364.998   4
   0  -5  17 8497.78 360.353  11
   0  -5 -17 8457.86 554.318   7
   0   5  18 2783.73 161.784   4
   0  -5  18 2876.98 162.123  11
   0   5  19 190.371 46.3655   4
   0  -5  19 172.124 45.9958  11
   0   5  20 1245.43 96.3386   4
   0  -5  20 1292.02 92.3586  11
   0   5  21 313.156 49.5118   4
   0  -5 -22 1597.09 97.0671  13
   0   5  22 1591.68 97.5353   4
   0  -6   0 4136.37 279.515   6
   0  -6   1 21718.6 870.953   6
   0  -6   1 20261.3 752.146   5
   0  -6   2 2053.43 144.506   5
   0   6  -2 2067.42 199.038   8
   0  -6  -2 2203.01 161.832   7
   0  -6  -2 2323.08 202.121   6
   0   6  -3 109.231 63.6166   8
   0  -6  -3 130.001 52.1458   7
   0  -6  -3 131.935 67.3254   6
   0  -6   3 121.633 44.7897   5
   0  -6   4 19044.5 757.294   5
   0   6  -4 18522.1 808.518   8
   0  -6  -4 19579.6 820.938   6
   0   6  -5 8400.90 450.516   8
   0  -6   5 7944.17 410.400   5
   0  -6  -5 7990.86 446.921   6
   0  -6   6 11884.4 449.400  11
   0  -6   6 12025.1 560.376   5
   0   6  -6 12986.2 604.768   8
   0   6   6 11755.4 445.319   4
   0  -6  -6 12911.0 607.254   6
   0  -6   7 13.7199 51.4423   5
   0   6  -7 45.6590 50.0500   8
   0   6   7 36.6572 27.7777   4
   0  -6   7-8.76297 30.2261  11
   0  -6   8 2419.49 223.521   5
   0  -6   8 2253.34 135.251  11
   0   6  -8 2455.96 230.287   8
   0   6   8 2350.18 132.040   4
   0   6  -9 2008.24 209.111   8
   0  -6   9 1621.63 194.212   5
   0  -6   9 1783.54 118.775  11
   0   6   9 1700.40 111.005   4
   0   6  10 7413.24 304.783   4
   0  -6 -10 6650.73 386.568   1
   0  -6  10 7409.51 313.316  11
   0  -6  10 6912.77 448.131   5
   0   6 -10 7049.18 441.727   8
   0   6 -11 5108.95 367.739   8
   0  -6  11 4265.58 221.365  11
   0  -6  11 4829.69 364.706   5
   0   6  11 4499.64 215.355   4
   0   6 -12 5715.39 399.445   8
   0   6  12 4921.33 239.372   4
   0  -6  12 5451.39 403.598   5
   0   6 -13 509.055 126.342   8
   0  -6  13 521.994 128.993   5
   0   6  13 521.141 67.1959   4
   0   6  14 1276.54 105.199   4
   0   6 -14 1344.41 192.218   8
   0  -6  14 1215.90 191.639   5
   0  -6 -15 23.4096 76.9790   7
   0  -6  15-11.7074 37.5234  11
   0  -6  15 45.8626 71.5367   5
   0   6 -15-21.1158 69.4363   8
   0   6  15 11.0509 34.4746   4
   0  -6 -16 863.299 165.194   7
   0  -6  16 984.752 91.9393  11
   0  -6  16 664.784 145.790   5
   0   6 -16 1032.73 165.995   8
   0   6  16 859.330 85.7655   4
   0  -6  17 90.7209 38.8726  11
   0   6  17 15.6855 32.1988   4
   0   6  18 1921.16 125.737   4
   0  -6  18 1861.81 123.486  11
   0   6  19 1862.10 118.235   4
   0   6  20 3673.17 180.696   4
   0  -6 -20 3656.59 172.919  13
   0  -6 -21 1587.02 94.4516  13
   0   6  21 1669.55 98.3828   4
   0  -7   0-15.3704 50.5455   6
   0   7  -1 219.566 80.8005   8
   0  -7  -1 232.417 87.0606   6
   0  -7  -2 31.4090 56.6035   6
   0   7  -2 117.469 71.9752   8
   0  -7  -3 1417.88 174.372   6
   0   7  -3 1308.14 172.754   8
   0  -7   4 5598.63 317.456   5
   0  -7  -4 5845.20 385.383   6
   0   7   5 1355.87 97.4558   4
   0  -7   5 1171.56 135.446   5
   0   7  -5 1519.47 182.343   8
   0  -7  -5 1383.08 174.197   6
   0  -7  -5 1052.40 140.069   7
   0  -7   6 18405.4 659.771  11
   0   7   6 18325.5 659.259   4
   0  -7  -6 18608.1 806.558   7
   0  -7   6 17443.4 776.117   5
   0  -7  -6 18400.8 845.018   6
   0   7  -6 18480.3 842.000   8
   0   7   7 3887.50 192.998   4
   0  -7   7 3893.58 289.094   5
   0  -7  -7 3315.84 299.126   6
   0  -7  -7 3995.00 302.030   7
   0   7  -7 4499.51 332.775   8
   0  -7   7 3889.24 196.590  11
   0  -7  -8 14025.1 717.753   7
   0  -7  -8 15702.0 768.017   6
   0  -7   8 15037.5 714.872   5
   0   7  -8 14994.8 739.420   8
   0  -7   8 15241.7 566.855  11
   0   7   8 15081.8 558.691   4
   0   7  -9 2049.43 229.695   8
   0  -7  -9 1855.91 201.971   1
   0   7   9 2356.82 140.371   4
   0  -7  -9 2087.36 229.461   7
   0  -7   9 2237.81 142.394  11
   0  -7   9 2216.82 216.466   1
   0  -7  -9 1975.83 232.355   6
   0  -7   9 2232.14 237.771   5
   0  -7 -10 3623.96 279.447   1
   0  -7 -10 3847.56 327.780   7
   0  -7  10 4078.77 327.488   5
   0  -7  10 3680.51 199.803  11
   0  -7 -10 3779.35 333.445   6
   0   7  10 3844.58 197.671   4
   0   7 -10 3894.44 327.695   8
   0  -7 -11 3727.33 342.619   7
   0  -7 -11 5171.48 399.743   6
   0  -7  11 4094.39 346.213   5
   0   7 -11 4840.32 367.927   8
   0  -7  11 4669.57 230.648  11
   0   7  11 4348.25 218.052   4
   0   7  12 342.983 58.5232   4
   0   7 -12 186.883 89.5429   8
   0  -7 -12 289.997 101.566   6
   0  -7  12 352.726 108.304   5
   0  -7 -12 307.891 114.746   7
   0  -7  12 299.758 57.9350  11
   0  -7  13 898.677 159.098   5
   0   7 -13 728.155 150.186   8
   0  -7 -13 1057.75 178.259   7
   0  -7  13 713.379 80.6490  11
   0   7  13 786.509 81.1017   4
   0  -7 -13 474.458 130.835   6
   0   7  14 2761.69 162.504   4
   0  -7 -14 2695.70 284.893   7
   0   7 -14 2948.50 286.436   8
   0  -7  14 2694.74 288.077   5
   0  -7 -14 3111.29 302.241   6
   0   7  15 502.825 65.6733   4
   0   7  16 517.747 65.6712   4
   0  -7 -17 226.854 42.6610  13
   0   7  17 218.726 45.4308   4
   0  -7 -18 7567.29 303.539  13
   0   7  18 8035.71 316.946   4
   0  -7 -19 97.0782 29.4943  13
   0   7  19 152.800 37.0636   4
   0  -7 -20 19.4546 20.3883  13
   0   7  20-9.12883 23.0368   4
   0   8   0 9274.52 548.872   8
   0   8   1 494.027 133.470   8
   0   8  -1 817.409 152.260   8
   0   8  -2 197.319 94.2176   8
   0  -8  -2 182.735 78.5749   6
   0  -8  -3 2024.92 228.230   6
   0   8  -3 1943.93 223.381   8
   0   8   4 135.134 43.1317   4
   0  -8  -4 226.727 90.1461   6
   0   8  -4 98.8945 77.0868   8
   0   8   5 2679.18 155.237   4
   0  -8  -5 2639.30 261.072   6
   0   8  -5 2292.56 246.785   8
   0  -8  -6 78.2882 67.5241   6
   0   8   6 47.3475 35.0730   4
   0   8  -6 59.7639 58.6188   8
   0   8  -7 160.426 80.8177   8
   0   8   7 69.0348 33.2678   4
   0  -8  -7 200.475 90.9185   6
   0  -8  -8 41.1658 67.6888   6
   0   8   8 16.1195 35.3472   4
   0  -8  -8 109.733 73.6609   1
   0  -8   8 18.2007 56.7850   1
   0   8  -8-20.4285 70.4596   8
   0  -8  -9 63.1229 72.5680   6
   0   8   9 5.41696 33.3265   4
   0   8  -9-20.5534 60.4524   8
   0  -8  -9 17.1352 47.1442   1
   0   8  10 1937.35 129.743   4
   0  -8 -10 2011.61 241.265   6
   0   8 -10 1825.39 230.334   8
   0   8  11 21.6682 34.7445   4
   0  -8 -11 86.1515 67.2002   6
   0   8 -11 41.4092 48.1573   8
   0   8 -12 365.739 112.891   8
   0   8  12 541.436 68.6955   4
   0   8  13 225.054 48.8962   4
   0   8  14 120.022 42.0981   4
   0   8  15 420.105 58.4458   4
   0  -8 -15 395.961 46.5927  13
   0   8  16 29.8007 30.9888   4
   0  -8 -16-13.6876 22.5947  13
   0  -8 -17 213.642 31.0590  13
   0   8  17 278.968 44.2783   4
   0  -8 -18 19.5332 17.9173  13
   0   8  18 29.0328 24.8879   4
   0   9   0 22.0099 68.6657   8
   0   9  -1 108.961 75.2393   8
   0   9   1 112.002 90.2828   8
   0   9   2 2136.11 262.972   8
   0   9   2 2252.74 145.888   4
   0   9   3 46.3288 76.2227   8
   0   9   3 184.482 46.9491   4
   0   9  -3-21.4214 77.2138   8
   0   9   4 17116.0 630.627   4
   0  -9  -4 16151.2 809.502   6
   0   9  -4 17224.7 840.154   8
   0   9  -5 2398.20 261.028   8
   0  -9   5 2672.73 272.528   1
   0  -9  -5 1994.64 235.269   6
   0   9   5 2288.35 145.248   4
   0  -9  -5 2548.32 266.472   1
   0  -9  -6 500.880 120.289   6
   0  -9  -6 396.002 109.036   1
   0   9  -6 375.106 109.021   8
   0   9   6 449.338 61.2361   4
   0  -9   6 124.652 97.3656   1
   0   9   7 696.164 75.9474   4
   0  -9  -7 633.546 135.130   1
   0   9  -7 788.498 149.467   8
   0  -9   7 647.762 132.441   1
   0  -9  -7 581.892 143.125   6
   0   9  -8 123.024 73.9418   8
   0   9   8 112.949 42.3690   4
   0  -9  -8 92.0345 66.3968   1
   0   9   9-5.29315 36.0937   4
   0   9  10 7067.94 304.875   4
   0   9  11 2068.06 131.281   4
   0   9  12 38.1716 33.3059   4
   0   9  13 246.214 45.3261   4
   0   9  14 28.7343 27.3473   4
   0   9  15 2815.60 143.893   4
   0   9  16 369.419 44.9803   4
   0  10   0 369.087 120.469   8
   0 -10   0 674.261 147.882   1
   0  10   1 2325.89 143.626   4
   0 -10   1 1775.92 240.325   1
   0  10   2 1635.14 118.099   4
   0  10   3 5479.11 256.431   4
   0  10   4 42.0731 36.3005   4
   0  10   5 15.4744 30.8165   4
   0  10   6 404.454 58.2912   4
   0  10   7 2046.39 129.469   4
   0  10   8 579.404 66.4070   4
   0  10   9 1375.21 100.362   4
   0  10  10 1647.17 108.456   4
   0  10  11 84.6997 33.6601   4
   0  10  12 1500.18 96.8499   4
   0  10  13 232.119 38.4820   4
   0  10  14 322.745 41.4824   4
   0  11   0-4.59618 31.3411   4
   0  11   1 381.599 55.2055   4
   0  11  -1 382.873 58.0340   4
   0  11  -2 1831.75 117.695   4
   0  11   2 1776.21 115.353   4
   0  11   3 1442.99 101.621   4
   0  11   4 1374.18 97.9979   4
   0  11   5 87.0007 35.6319   4
   0  11   6 6997.36 286.888   4
   0  11   7 30.2765 29.4658   4
   0  11   8 4303.73 191.923   4
   0  11   9 2023.18 111.916   4
   0  11  10 6.05478 24.7888   4
   0  12   0 77.7432 29.9149   4
   0  12  -1 640.686 57.8700   4
   0  12   1 735.490 59.8404   4
   0  12  -2 585.303 53.4321   4
   0  12   2 511.860 51.0017   4
   0  12  -3 570.034 52.8383   4
   0  12   3 617.662 55.1957   4
   0  12   4 684.005 60.2323   4
   0  12  -4 815.573 61.7552   4
   0  12  -5 13.9475 22.8402   4
   0  12   5-10.7052 22.0893   4
   1   0   0 2.60103 7.91174   6
   1   0  -1 135408. 4222.18   2
   1   0  -1 130043. 4206.77   8
   1   0   2 13377.2 455.455   2
   1   0  -2 13112.3 455.192   2
   1   0  -3 103279. 3351.78   2
   1   0   3 106161. 3352.13   2
   1   0   3 103874. 3368.31   5
   1   0  -3 104103. 3366.17   7
  -1   0  -3 105356. 3351.86   8
   1   0   4 39424.7 1296.42   5
   1   0  -4 38361.4 1266.68   2
  -1   0  -4 40681.2 1284.86   8
   1   0   4 37766.4 1264.70   2
   1   0   5 5434.51 202.958   2
   1   0   5 5688.46 243.442   5
  -1   0  -5 5603.95 234.097   8
   1   0  -5 5061.54 202.160   2
   1   0   6 77852.0 2577.84   5
  -1   0  -6 78971.5 2571.11   8
   1   0   7 1662.55 125.675   5
   1   0  -7 1690.00 131.642   8
  -1   0  -7 1694.29 123.261   8
  -1   0  -8 8466.10 371.031   8
   1   0   8 8054.21 370.291   5
   1   0  -8 8526.94 387.509   8
   1   0   9 3105.61 205.497   5
  -1   0  -9 3442.18 211.217   8
   1   0  -9 3255.16 217.544   8
   1   0 -10 1645.51 160.159   8
  -1   0 -10 2199.53 172.083   8
   1   0  10 1939.57 162.337   5
   1   0 -11 8854.28 444.826   8
   1   0  11 8218.85 419.059   5
   1   0  12 895.610 121.031   5
   1   0 -12 677.785 117.720   8
   1   0 -13 10122.0 530.239   8
   1   0  13 9554.44 495.741   5
   1   0  14 43.8550 50.4346   5
  -1   0  14 33.8496 28.2053   4
   1   0  14 51.3658 28.8782   4
  -1   0  15 181.443 40.9375   4
   1   0  15 207.134 43.3905   4
   1   0  15 192.381 78.4330   5
   1   0  16 343.202 55.1023   4
   1   0  16 312.458 94.3999   5
  -1   0  16 318.871 52.6611   4
  -1   0  16 555.259 114.419   5
   1   0 -16 264.645 87.8254   7
   1   0  17-37.0095 50.9171   5
  -1   0  17 59.5364 39.0013   4
  -1   0  17 121.325 67.4411   5
   1   0  17 21.9137 35.5855   4
   1   0 -17 16.3015 47.9525   7
   1   0  18 3472.31 187.635   4
   1   0 -18 2801.97 262.609   7
  -1   0  18 3142.73 281.314   5
  -1   0  18 3560.35 188.866   4
   1   0  19 281.194 56.5731   4
  -1   0  19 295.002 56.2015   4
  -1   0  20 1246.92 105.077   4
   1   0 -21 9272.85 373.065  13
  -1   0  21 9643.82 387.561   4
   1   0 -22 612.696 62.8904  13
  -1   0  22 689.977 72.2781   4
   1   0 -23 875.788 68.6160  13
  -1   0 -24 1976.31 100.416  13
   1   0 -24 2089.48 101.863  13
  -1  -1 -24 501.524 48.8468  13
  -1   1  23 1728.99 111.488   4
   1   1 -22 508.320 53.4610  13
  -1   1  22 541.553 65.5152   4
   1   1 -21 3032.99 156.939  13
  -1   1  21 3312.84 177.596   4
   1   1 -20 1368.56 99.0269  13
  -1   1  20 1586.33 116.507   4
   1  -1  19 1850.96 134.094   4
  -1   1  19 2023.51 135.133   4
  -1   1  18 3502.42 189.877   4
   1  -1  18 3416.56 193.462   4
   1  -1  18 4045.58 339.245   5
  -1   1  17 1382.37 106.668   4
   1  -1  17 1470.81 198.044   5
   1  -1  17 1351.92 109.219   4
   1   1 -16 1851.62 182.327   7
   1  -1  16 1987.45 222.054   5
  -1   1  16 1861.11 124.330   4
   1  -1  16 1917.89 128.384   4
  -1   1  15 3669.03 180.450   4
   1  -1  15 3192.71 278.573   5
   1   1 -15 3195.97 245.713   7
   1  -1  15 3495.31 180.870   4
  -1   1  15 3637.85 262.359   5
   1   1 -15 3720.76 311.981   8
   1  -1  14 3918.10 186.343   4
   1  -1  14 3869.97 299.055   5
  -1   1  14 3715.79 180.009   4
   1   1 -14 3437.84 246.701   7
   1   1 -14 3244.00 284.638   8
   1  -1  13 4122.77 189.347   4
   1   1 -13 4008.98 299.685   8
   1   1 -13 3664.78 252.024   7
   1  -1  13 4020.84 291.867   5
   1   1 -12 5041.04 333.972   8
   1  -1  12 5384.59 331.414   5
   1  -1  11 5102.34 311.299   5
   1   1 -11 5125.61 318.361   8
   1   1 -10 4557.12 287.630   8
   1  -1  10 5079.35 291.758   5
   1   1  -9 5617.60 302.191   8
   1  -1   9 5021.98 287.995   5
   1   1  -8 23655.7 803.822   8
   1  -1   8 23844.7 803.668   5
   1  -1   7 77963.8 2546.99   2
   1   1  -7 82469.3 2638.59   8
   1  -1   7 80204.7 2636.40   5
   1   1  -6 34471.1 1164.01   8
   1  -1   6 33451.8 1162.91   5
   1  -1   6 32827.2 1098.64   2
   1  -1   5 5862.47 267.123   5
   1   1  -5 6321.64 241.829   7
   1  -1   4 93766.8 3067.23   1
   1  -1   4 89362.0 3096.67   5
   1   1  -3 132383. 4003.82   7
   1  -1   3 121535. 4008.24   1
   1  -1   3 118459. 4029.22   5
   1  -1   2 53605.5 1743.83   1
   1  -1   1 82643.4 2663.82   1
   1  -1   0 17965.1 644.918   7
   1  -1   0 19021.3 649.449   1
  -1  -1   0 19387.0 616.583   6
   1  -1  -1 81207.6 2622.23   7
   1  -1  -2 53376.5 1681.43   1
  -1   1  -2 50101.6 1664.05   8
   1  -1  -2 52350.8 1692.35   7
  -1   1  -3 116884. 3807.55   8
   1  -1  -3 121252. 3813.80   1
   1  -1  -4 91315.4 2922.20   1
  -1   1  -4 90123.5 2930.20   8
   1  -1  -5 5824.60 230.133   2
  -1   1  -5 5840.66 248.055   8
   1   1   5 5940.70 247.718   5
   1  -1  -6 32138.6 1085.61   2
  -1   1  -6 33617.9 1129.75   8
   1   1   6 33647.2 1123.78   5
   1  -1  -7 76552.5 2551.23   2
  -1   1  -7 83077.0 2621.69   8
   1   1   7 82974.1 2611.24   5
  -1   1  -8 23486.1 789.917   8
   1   1   8 23147.8 778.847   5
   1   1   9 4778.54 266.538   5
  -1   1  -9 5379.69 279.648   8
  -1   1 -10 4692.10 268.152   8
   1   1  10 4416.79 256.183   5
   1   1  11 5749.55 312.648   5
  -1   1 -11 5741.11 324.157   8
  -1   1 -12 5362.52 322.793   8
   1   1  12 5368.15 311.192   5
   1   1  13 3622.56 259.541   5
  -1   1 -13 4380.13 293.913   8
   1   1  13 4029.13 186.415   4
  -1  -1  14 3852.98 178.462   4
   1   1  14 4182.37 278.025   5
   1   1  15 3567.46 182.986   4
  -1  -1  15 3721.05 186.703   4
   1   1  15 3607.41 276.854   5
   1   1  16 1964.62 128.153   4
  -1  -1  16 1984.12 130.044   4
   1   1  17 1648.46 116.865   4
  -1  -1  17 1357.82 108.457   4
   1  -1 -17 1332.93 186.185   7
  -1  -1  17 1189.90 176.428   5
   1   1  18 3460.34 187.858   4
  -1  -1  18 3525.16 191.311   4
   1  -1 -18 3435.44 301.536   7
  -1  -1  18 3100.47 292.813   5
   1   1  19 2036.98 138.147   4
  -1  -1  19 2014.45 136.837   4
  -1  -1  19 1782.28 218.132   5
   1  -1 -19 1864.86 220.027   7
  -1  -1  20 1473.54 112.911   4
  -1  -1  20 1224.49 89.2815  11
   1  -1 -21 3173.09 169.090  13
   1  -1 -22 610.731 65.1851  13
   1  -1 -23 1570.63 100.351  13
   1  -1 -24 544.459 49.9736  13
  -1   2  24 92.4333 29.6427   4
   1  -2  24 117.752 31.7407   3
  -1  -2 -24 103.411 28.9936  13
  -1   2  23 391.030 52.2924   4
  -1   2  22 443.683 59.3594   4
  -1   2  21 2627.66 153.960   4
  -1   2  20-5.45545 35.8794   4
  -1   2  19 788.307 83.2495   4
   1  -2  19 973.042 173.275   5
  -1   2  18 1255.41 101.731   4
   1  -2  18 1547.56 217.812   5
   1   2 -17 972.328 177.819   8
  -1   2  17 1314.09 103.879   4
   1  -2  17 1306.68 106.617   4
   1  -2  17 1181.04 88.5926  11
   1  -2  17 1236.93 194.099   5
   1  -2  16 6855.15 296.972   4
  -1   2  16 6717.62 289.765   4
   1  -2  16 6691.97 452.271   5
   1  -2  16 6427.21 274.372  11
   1   2 -16 6058.82 440.015   8
   1  -2  15 1922.38 114.578  11
   1   2 -15 2090.47 230.203   8
  -1   2  15 1814.96 121.913   4
   1  -2  15 2001.61 128.040   4
   1  -2  15 1802.61 214.997   5
   1  -2  14 771.148 75.8305   4
   1   2 -14 888.137 149.068   8
   1  -2  14 906.093 152.494   5
   1  -2  14 827.601 70.9709  11
  -1   2  14 948.060 78.8612   4
  -1   2  13 1458.56 97.5177   4
   1  -2  13 1525.15 101.921   4
   1  -2  13 1706.78 192.896   5
   1   2 -13 1300.65 169.255   8
   1   2 -13 1221.30 122.386   7
   1  -2  12 3402.95 264.146   5
   1   2 -12 3688.91 276.592   8
   1   2 -12 3015.48 195.445   7
   1   2 -11 5924.23 294.020   7
   1  -2  11 6345.51 372.298   5
   1   2 -11 7057.90 386.166   8
   1   2 -10 25909.6 940.343   7
   1   2 -10 26700.4 1032.13   8
   1  -2  10 27850.6 1038.89   5
   1  -2   9 2426.82 192.707   5
   1   2  -9 2812.94 153.003   7
   1  -2   9 2313.07 121.420   2
   1   2  -9 2587.99 193.456   8
   1   2  -8 6540.40 275.905   7
   1   2  -8 6856.17 341.683   8
   1  -2   8 6635.50 339.178   5
   1  -2   7 14116.2 563.756   5
   1   2  -7 13539.2 555.025   8
   1   2  -7 13852.2 488.046   7
   1  -2   7 13013.3 491.006   1
   1   2  -6 9493.44 338.852   7
   1   2  -6 9655.54 402.115   8
   1  -2   6 8725.64 354.290   1
   1   2  -5 29969.4 1040.19   8
   1  -2   5 29263.3 1005.25   1
   1  -2   4 10336.3 394.090   1
   1   2  -4 10224.0 410.921   8
   1  -2   3 3641.01 180.836   5
   1  -2   2 2939.21 149.362   5
   1  -2   2 2981.65 160.518   6
   1  -2   1 16712.5 607.341   6
   1  -2   1 16997.6 589.246   5
   1  -2   0 62370.8 2074.05   6
  -1  -2   0 63254.2 2042.18   6
   1  -2   0 63457.3 2055.66   7
   1  -2  -1 16953.2 600.235   7
  -1   2  -2 2685.66 135.601   8
  -1   2  -3 3752.61 174.981   8
   1  -2  -4 10689.6 389.989   1
  -1   2  -4 9398.28 382.247   8
  -1   2  -5 28410.6 1005.92   8
   1  -2  -5 29887.7 997.923   1
  -1   2  -6 9331.63 375.947   8
   1  -2  -6 8739.25 347.922   1
   1  -2  -7 12638.7 477.549   1
  -1   2  -7 13948.5 525.953   8
  -1   2  -8 6723.85 323.143   8
  -1   2  -9 2497.11 179.600   8
  -1   2 -10 25829.6 984.849   8
  -1   2 -11 6347.77 350.551   8
  -1   2 -12 3315.85 248.717   8
  -1  -2  13 1476.79 101.522   4
  -1   2 -13 1577.94 175.562   8
   1   2  13 1515.01 100.393   4
   1   2  14 888.973 77.7646   4
  -1   2 -14 823.228 138.218   8
  -1  -2  14 980.235 84.1808   4
  -1  -2  15 1827.07 122.394   4
   1   2  15 1788.77 118.870   4
  -1   2 -15 1777.89 206.031   8
   1   2  16 6556.44 287.586   4
  -1  -2  16 6462.48 292.164   4
  -1  -2  17 1437.13 203.145   5
  -1  -2  17 1439.41 111.157   4
   1  -2 -17 1289.32 192.850   7
   1   2  17 1297.00 106.410   4
   1   2  18 1309.72 106.385   4
   1  -2 -18 1023.83 172.536   7
  -1  -2  18 1053.47 180.089   5
   1   2  19 797.839 84.0588   4
   1  -2 -19 642.044 136.679   7
  -1  -2  19 745.741 75.6477  11
  -1  -2  19 960.983 170.860   5
  -1  -2  20 39.3771 33.4563  11
  -1  -2  21 2850.73 145.565  11
  -1  -2  22 367.609 43.6221  11
   1  -2 -22 411.413 55.5796  13
   1  -2 -23 318.794 47.5589  13
   1   2  24 80.9374 30.4571   4
   1   2  24 113.587 31.9138   3
   1  -2 -24 99.9810 29.3341  13
  -1  -3 -24 258.401 37.8821  13
  -1   3  24 353.332 41.3175   4
   1  -3  24 267.020 34.5470   3
  -1   3  23 464.949 54.3772   4
   1  -3  23 494.775 52.2814   3
  -1   3  22 231.281 45.7903   4
  -1   3  21 231.986 47.9787   4
  -1   3  20 330.414 55.2644   4
   1  -3  19 3287.52 326.164   5
   1  -3  19 3448.16 170.850  11
  -1   3  19 3583.74 189.114   4
   1  -3  18 3838.46 370.226   5
  -1   3  18 3564.52 188.880   4
   1   3 -18 3380.70 331.232   8
   1  -3  18 3263.59 172.136  11
   1  -3  17 14743.6 533.486  11
   1  -3  17 14652.8 772.011   5
  -1   3  17 14004.3 541.851   4
   1   3 -17 13330.5 748.536   8
   1  -3  16 1807.15 117.803  11
   1   3 -16 1680.45 217.203   8
   1  -3  16 1741.91 225.794   5
  -1   3  16 1758.57 121.865   4
  -1   3  15 1859.73 122.475   4
   1  -3  15 2060.00 241.049   5
   1  -3  15 1792.69 117.433  11
   1   3 -15 1616.11 210.632   8
   1  -3  14 213.337 92.8488   5
  -1   3  14 297.670 48.4496   4
   1  -3  14 301.097 50.1766  11
   1   3 -14 226.934 86.1813   8
  -1   3  13 8143.74 322.422   4
   1  -3  13 7623.56 477.674   5
   1   3 -13 8306.17 484.598   8
   1  -3  13 7802.69 319.624  11
   1   3 -12 523.491 110.256   8
   1  -3  12 458.114 104.372   5
  -1   3  12 401.818 51.3513   4
   1  -3  11 861.076 133.737   5
   1   3 -11 1442.36 161.456   8
   1   3 -10 8966.56 444.117   8
   1  -3  10 8247.56 437.490   5
   1  -3  10 7700.42 329.024   2
   1  -3   9 18515.2 688.042   1
   1   3  -9 20222.9 793.191   8
   1  -3   8 6795.31 300.425   1
   1   3  -8 6876.08 358.948   8
   1   3  -7 6452.02 332.546   8
   1  -3   7 6305.68 289.430   1
   1   3  -6 10456.1 454.452   8
   1  -3   6 10214.0 455.495   5
   1  -3   6 10464.0 426.218   1
   1  -3   5 7310.49 338.245   5
   1   3  -5 7176.03 338.733   8
   1   3  -4 34077.4 1167.64   8
   1  -3   4 32111.5 1151.84   5
   1  -3   3 30382.4 1087.08   5
   1   3  -3 32531.9 1106.25   8
   1  -3   2 3157.16 183.548   6
   1  -3   2 2860.72 157.455   5
  -1  -3  -1 72181.3 2282.80   6
   1  -3   1 66926.4 2308.55   6
   1  -3   1 68991.4 2271.53   5
  -1  -3   0 90416.9 2868.77   6
   1  -3   0 85235.6 2898.67   6
   1  -3   0 88018.6 2864.88   7
   1  -3  -1 71653.6 2314.46   7
  -1  -3   1 70228.9 2306.49   6
   1  -3  -1 69053.9 2338.83   6
   1  -3  -2 3020.44 168.119   7
  -1   3  -3 29178.3 1017.89   8
  -1   3  -4 30116.6 1055.66   8
  -1   3  -5 6758.86 308.961   8
   1  -3  -6 9707.47 406.645   1
  -1   3  -6 9895.87 417.380   8
  -1   3  -7 6062.37 303.263   8
   1  -3  -7 5957.94 277.862   1
  -1   3  -8 7026.07 341.210   8
   1  -3  -8 6433.74 293.507   1
  -1   3  -9 20629.8 769.551   8
   1  -3  -9 17992.0 684.968   1
  -1   3 -10 9137.40 445.805   8
  -1   3 -11 1136.77 146.208   8
   1   3  12 460.611 53.2938   4
  -1   3 -12 345.975 89.7612   8
   1   3  13 8387.29 336.014   4
  -1   3 -13 8570.05 472.011   8
  -1   3 -14 311.783 93.8748   8
   1   3  14 268.473 48.6923   4
   1   3  15 1765.83 119.056   4
  -1   3 -15 1977.12 212.899   8
   1   3  16 1778.44 122.211   4
  -1   3 -16 1568.00 199.788   8
   1   3  17 13978.1 530.186   4
  -1  -3  17 13889.6 744.003   5
  -1   3 -17 14070.1 721.187   8
   1  -3 -17 13224.3 733.808   7
  -1  -3  18 3741.73 189.461  11
  -1  -3  18 3150.49 317.075   5
   1  -3 -18 2930.04 315.152   7
   1   3  18 3688.58 195.337   4
   1   3  19 3398.27 189.089   4
  -1  -3  19 3715.93 334.050   5
  -1  -3  19 3572.82 184.925  11
   1  -3 -19 3751.25 332.228   7
  -1  -3  20 321.780 52.7002  11
  -1  -3  21 200.479 39.3995  11
   1  -3 -21 116.325 39.6859  13
  -1  -3  22 230.081 38.3434  11
   1  -3 -22 218.364 45.9633  13
   1  -3 -23 422.736 50.7787  13
   1   3  23 456.768 54.7042   4
   1   3  23 434.010 49.3744   3
   1   3  24 327.563 41.5204   4
   1  -3 -24 394.422 43.2385  13
   1   3  24 263.945 34.3719   3
   1  -4  23 3910.18 165.283   3
  -1   4  23 4286.40 180.649   4
  -1   4  22 517.617 57.0194   4
   1  -4  22 421.951 47.6692   3
  -1   4  21 304.931 51.0530   4
  -1   4  20 1668.17 114.911   4
  -1   4  19 1512.05 112.413   4
   1  -4  18 289.011 51.3075  11
   1  -4  18 216.689 106.614   5
   1   4 -18 354.465 113.230   8
  -1   4  18 292.693 55.1203   4
  -1   4  17 2018.36 134.807   4
   1  -4  17 2256.35 269.946   5
   1  -4  17 2089.58 131.527  11
   1   4 -17 2131.17 253.025   8
  -1   4  16 1057.29 94.0469   4
   1   4 -16 1144.38 185.037   8
   1  -4  16 1188.86 192.583   5
   1  -4  16 1147.50 94.7601  11
   1  -4  15 1358.89 212.784   5
   1  -4  15 1650.13 112.895  11
   1   4 -15 1151.20 182.506   8
  -1   4  15 1576.44 112.903   4
   1  -4  14 1890.13 123.383  11
   1   4 -14 1920.00 225.173   8
   1  -4  14 1894.95 234.977   5
  -1   4  14 1792.66 119.633   4
  -1   4  13 775.864 75.9182   4
   1  -4  13 883.866 80.6501  11
   1   4 -13 938.167 155.908   8
  -1   4  12 10118.3 402.987   4
   1   4 -12 10687.8 568.786   8
   1  -4  12 11066.6 412.927  11
   1   4 -11 3162.56 264.800   8
   1  -4  11 3337.50 166.752  11
  -1   4  11 3189.58 159.834   4
   1  -4  10 2090.26 214.044   5
   1   4 -10 2090.61 206.028   8
   1  -4   9 4638.18 302.525   5
   1  -4   9 3823.87 227.415   1
   1   4  -9 4536.46 296.861   8
   1  -4   8 6201.94 314.029   1
   1   4  -8 6476.71 364.712   8
   1  -4   8 6660.53 372.225   5
   1  -4   7 6382.44 322.990   1
   1  -4   7 6757.30 364.457   5
   1   4  -7 6419.50 351.533   8
   1  -4   6 1778.12 158.221   5
   1   4  -6 2041.25 171.003   8
   1  -4   5 53410.8 1856.86   5
   1   4  -5 54478.0 1870.95   8
   1  -4   4 2605.91 175.763   5
   1   4  -4 2755.96 193.542   8
   1  -4   3 7302.81 335.208   5
   1   4  -3 7893.34 370.739   8
   1   4  -2 2433.15 177.193   8
   1  -4   2 2434.06 149.160   5
   1  -4   2 2622.75 182.616   6
  -1  -4  -2 2388.20 158.376   6
   1  -4   1 11906.0 515.458   6
  -1  -4  -1 12312.5 488.121   6
   1  -4   1 12258.2 463.734   5
   1  -4   0 12759.0 486.446   7
   1  -4   0 12449.7 531.618   6
  -1  -4   0 12797.3 502.793   6
  -1  -4   1 12332.9 488.356   6
   1  -4  -1 12047.7 479.682   7
   1  -4  -1 12181.3 519.163   6
   1  -4  -2 2568.05 179.867   6
   1  -4  -2 2021.37 145.828   7
  -1   4  -3 7361.48 344.673   8
   1  -4  -3 7279.21 342.022   7
  -1   4  -4 2694.36 182.931   8
  -1   4  -5 52428.8 1800.89   8
  -1   4  -6 2189.39 166.580   8
   1  -4  -7 5748.99 320.938   1
  -1   4  -7 6677.83 335.165   8
  -1   4  -8 6670.94 351.672   8
   1  -4  -8 6537.70 325.667   1
  -1   4  -9 4609.45 278.573   8
   1  -4  -9 3742.01 224.817   1
   1  -4 -10 1939.74 145.076   1
  -1   4 -10 2264.86 198.753   8
  -1   4 -11 3102.32 247.817   8
   1   4  11 3176.43 158.169   4
  -1   4 -12 10895.5 550.091   8
   1   4  12 10434.9 405.114   4
   1   4  13 871.402 78.1530   4
  -1   4 -13 940.870 143.275   8
   1   4  14 1756.29 117.822   4
  -1   4 -14 1708.26 201.541   8
  -1  -4  15 1452.09 112.973  11
   1   4  15 1493.13 110.104   4
   1  -4 -16 896.167 173.876   7
  -1  -4  16 1064.18 94.4237  11
   1   4  16 1089.95 93.5148   4
  -1   4 -16 944.869 155.830   8
  -1  -4  16 1195.87 189.200   5
   1   4  17 2006.85 135.435   4
   1  -4 -17 1798.96 239.985   7
  -1  -4  17 2319.96 267.211   5
  -1   4 -17 2470.50 249.149   8
  -1  -4  17 2169.65 140.753  11
   1  -4 -18 255.343 90.9219   7
  -1  -4  18 277.560 108.072   5
   1   4  18 405.448 60.6647   4
  -1  -4  18 308.043 58.1498  11
  -1  -4  19 1399.36 107.161  11
   1   4  19 1348.08 107.327   4
  -1  -4  20 1614.83 109.394  11
  -1  -4  21 282.081 44.9717  11
   1  -4 -22 393.676 52.1212  13
   1   4  22 462.277 56.0299   4
   1   4  22 398.098 44.5780   3
  -1  -4  22 481.538 48.8739  11
   1   4  23 4223.36 175.034   4
   1  -4 -23 4002.80 171.916  13
  -1   5  22 901.602 68.8826   4
  -1   5  21 26.9215 28.5732   4
  -1   5  20 344.538 50.4518   4
  -1   5  19 340.636 56.2455   4
  -1   5  18 2970.27 166.377   4
   1   5 -17 1076.36 183.425   8
  -1   5  17 1113.69 95.6611   4
   1  -5  17 1174.04 96.9903  11
   1   5 -16 179.108 90.3695   8
  -1   5  16 272.032 54.6004   4
   1  -5  16 140.504 44.3028  11
   1  -5  15 821.520 82.0769  11
   1  -5  15 725.314 156.043   5
   1   5 -15 885.656 163.239   8
  -1   5  15 822.499 83.7556   4
   1   5 -14 3036.39 300.115   8
   1  -5  14 3150.62 175.388  11
   1  -5  14 2863.72 295.666   5
  -1   5  14 3064.18 169.728   4
   1  -5  13 1715.86 219.975   5
   1  -5  13 1801.54 122.318  11
   1   5 -13 1515.30 201.835   8
  -1   5  13 1576.94 113.350   4
   1  -5  12 393.546 57.9052  11
   1  -5  12 455.789 113.456   5
  -1   5  12 300.463 50.3987   4
   1   5 -12 494.862 114.279   8
   1  -5  11 1175.80 177.417   5
   1  -5  11 1538.20 108.952  11
  -1   5  11 1601.24 105.466   4
   1   5 -11 1411.81 189.149   8
   1  -5  10 135.380 70.7334   5
   1   5 -10 298.129 88.0972   8
   1  -5  10 226.819 43.3479  11
  -1   5  10 225.749 42.8242   4
   1  -5   9 2526.20 196.076   1
   1   5  -9 3028.05 251.292   8
  -1   5   9 2685.55 140.899   4
   1  -5   9 2977.45 252.236   5
   1  -5   8 465.561 102.990   5
   1  -5   8 590.200 94.1704   1
   1   5  -8 500.599 111.547   8
   1  -5   7 2436.34 198.074   1
   1   5  -7 2863.90 227.947   8
   1  -5   7 2844.56 224.267   5
   1  -5   6 3349.28 238.842   5
   1   5  -6 3652.41 258.513   8
   1  -5   5 1874.86 161.836   5
   1   5  -5 1907.51 177.527   8
  -1  -5  -4 486.805 83.1670   6
   1  -5   4 439.761 75.3155   5
   1   5  -4 268.506 71.8491   8
  -1  -5  -3 2773.42 196.712   6
   1  -5   3 2931.38 186.986   5
   1   5  -3 2801.44 212.383   8
   1  -5   2 9647.46 408.219   5
   1   5  -2 10201.3 473.958   8
  -1  -5  -2 9436.03 434.701   6
   1  -5   2 9441.30 465.041   6
  -1  -5  -1 12272.3 517.448   6
   1  -5   1 12015.1 549.939   6
   1  -5   0 2231.73 186.681   6
   1  -5   0 2194.91 144.694   7
  -1  -5   0 2541.14 176.980   6
   1  -5  -1 11753.6 488.873   7
  -1  -5   1 12898.7 521.449   6
   1  -5  -1 11672.2 542.134   6
  -1   5  -2 10103.6 454.199   8
   1  -5  -2 8784.60 410.797   7
   1  -5  -2 9472.37 463.417   6
  -1   5  -3 3102.09 211.483   8
   1  -5  -3 2613.65 190.069   7
   1  -5  -3 2685.70 214.289   6
  -1   5  -4 353.493 73.2631   8
   1  -5  -4 395.921 88.8117   6
   1  -5  -4 259.808 71.2348   7
   1  -5  -5 2005.12 175.746   7
  -1   5  -5 2093.93 177.184   8
  -1   5  -6 3156.99 225.973   8
  -1   5  -7 2630.38 210.855   8
   1  -5  -7 2829.06 209.745   1
   1  -5  -8 441.027 81.8312   1
  -1   5  -8 428.604 89.0101   8
   1  -5  -9 2537.34 199.380   1
  -1   5  -9 2992.95 236.324   8
  -1  -5   9 2979.89 153.764  11
   1   5   9 2802.77 146.656   4
   1  -5 -10 234.142 57.8185   1
  -1   5 -10 116.941 68.3422   8
   1   5  10 235.754 42.9406   4
  -1  -5  10 248.278 48.4902  11
  -1  -5  11 1481.41 109.632  11
   1   5  11 1610.03 107.320   4
  -1   5 -11 1648.41 187.676   8
   1   5  12 369.430 56.1468   4
  -1   5 -12 417.581 106.335   8
  -1   5 -13 1981.39 218.859   8
   1   5  13 1821.91 122.296   4
  -1   5 -14 3099.76 280.086   8
   1  -5 -14 2976.61 305.272   7
   1   5  14 3081.18 171.453   4
   1  -5 -15 987.866 176.803   7
  -1   5 -15 840.814 145.890   8
   1   5  15 884.296 85.4794   4
  -1  -5  15 825.501 86.7055  11
   1  -5 -16 191.499 105.794   7
  -1   5 -16 114.489 71.8181   8
  -1  -5  16 213.559 53.4366  11
   1   5  16 230.678 51.1515   4
   1   5  17 999.577 93.9042   4
  -1  -5  17 1233.95 103.428  11
  -1  -5  18 2980.67 166.695  11
   1   5  18 2617.79 157.854   4
   1   5  19 335.901 45.1982   3
  -1  -5  19 407.723 59.9497  11
   1   5  19 353.780 57.5701   4
   1  -5 -20 336.548 52.1833  13
  -1  -5  20 268.727 45.9273  11
   1   5  20 294.547 51.2818   4
   1  -5 -21-7.83521 29.6577  13
   1   5  21-3.88826 30.2572   4
  -1  -5  21 10.3274 25.5643  11
   1   5  22 860.867 68.1623   4
   1  -5 -22 787.107 65.1184  13
  -1   6  21-6.22093 26.0792   4
  -1  -6 -21 26.3343 23.3736  13
  -1   6  20 990.499 78.4283   4
  -1   6  19 2156.06 127.828   4
  -1   6  18 75.7109 36.9003   4
  -1   6  17 2679.20 154.375   4
   1   6 -16 1028.35 176.708   8
   1  -6  16 898.877 168.609   5
  -1   6  16 1174.77 97.2189   4
   1   6 -15 6670.75 468.950   8
   1  -6  15 6852.01 489.189   5
  -1   6  15 6703.14 297.152   4
   1  -6  15 6760.70 303.039  11
  -1   6  14 693.651 78.9805   4
   1  -6  14 855.954 163.080   5
   1   6 -14 729.521 147.281   8
   1  -6  14 775.342 85.1532  11
   1   6 -13 1157.88 183.950   8
   1  -6  13 1067.05 96.2432  11
  -1   6  13 950.793 89.6764   4
   1  -6  13 935.012 166.795   5
   1  -6  12 422.575 120.885   5
  -1   6  12 307.239 53.4142   4
   1   6 -12 542.201 130.615   8
   1  -6  12 379.387 60.8465  11
   1  -6  11 4110.53 341.118   5
   1   6 -11 4479.49 352.966   8
  -1   6  11 4187.04 205.701   4
  -1   6  10 191.893 44.4487   4
   1  -6  10 221.793 88.2646   5
   1   6 -10 131.987 70.9297   8
   1  -6   9 90.2701 48.5521   1
   1  -6   9 153.766 73.3860   5
  -1   6   9 133.595 38.7192   4
   1   6  -9 196.576 83.2236   8
   1  -6   9 165.352 41.9177  11
   1  -6   8 484.083 109.062   5
   1  -6   8 622.072 109.362   1
  -1   6   8 527.346 59.1614   4
   1  -6   8 521.601 62.7674  11
   1   6  -8 644.284 123.342   8
   1  -6   7 457.866 94.5601   1
   1  -6   7 494.091 106.791   5
   1   6  -7 483.260 104.217   8
  -1  -6  -7 520.270 102.896   6
   1  -6   7 461.371 55.7315  11
  -1   6   7 394.003 50.1797   4
   1   6  -6 698.617 118.888   8
   1  -6   6 512.086 59.1417  11
  -1   6   6 583.245 59.6017   4
   1  -6   6 507.116 98.5228   5
  -1  -6  -6 676.102 113.909   6
   1  -6   5 14548.1 650.921   5
  -1  -6  -5 15667.8 679.777   6
  -1   6   5 14842.8 542.948   4
   1   6  -5 16776.3 719.967   8
  -1  -6  -4 10056.5 483.515   6
   1  -6   4 9337.76 445.936   5
   1   6  -4 9348.31 496.312   8
   1   6  -3 15523.2 692.144   8
   1  -6   3 14789.5 613.876   5
  -1  -6  -3 15312.1 657.534   6
   1  -6   2 9960.10 515.902   6
   1   6  -2 9994.50 515.759   8
  -1  -6  -2 10504.6 489.433   6
  -1  -6  -1 3166.98 225.156   6
   1  -6   1 2918.92 239.130   6
   1   6  -1 3124.80 247.795   8
   1  -6   0 7480.35 424.367   6
  -1  -6   0 7687.52 394.065   6
   1  -6  -1 3091.73 242.323   6
   1  -6  -1 2516.83 177.076   7
   1  -6  -2 9939.83 514.449   6
  -1   6  -2 10899.2 514.971   8
   1  -6  -2 9777.17 454.338   7
  -1   6  -3 15012.7 674.110   8
   1  -6  -3 14980.7 637.600   7
   1  -6  -3 15325.3 700.321   6
   1  -6  -4 8743.07 443.823   7
  -1   6  -4 9158.09 468.412   8
   1  -6  -4 8752.22 486.716   6
   1   6   5 14612.7 537.748   4
  -1   6  -5 15288.8 677.465   8
   1  -6  -5 15353.6 671.513   7
   1  -6  -5 15749.4 718.387   6
  -1  -6   6 510.615 59.0477  11
   1  -6  -6 650.105 123.787   6
   1   6   6 554.216 57.7974   4
  -1   6  -6 609.447 104.308   8
   1  -6  -6 510.436 103.608   7
   1  -6  -7 511.428 115.491   6
  -1   6  -7 458.096 99.8635   8
   1  -6  -7 263.365 79.0406   1
  -1  -6   7 493.024 60.0916  11
   1   6   7 526.486 57.6221   4
   1  -6  -7 559.003 109.338   7
  -1  -6   8 628.568 67.9245  11
   1   6   8 551.506 60.8370   4
   1  -6  -8 474.013 115.316   7
   1  -6  -8 461.908 96.2441   1
  -1   6  -8 375.712 95.2576   8
   1   6   9 170.193 39.5747   4
  -1   6  -9 173.541 71.6919   8
  -1  -6   9 153.074 44.0509  11
   1  -6  -9 165.555 83.5351   7
   1  -6  -9 143.366 63.7735   1
   1   6  10 174.279 40.1084   4
   1  -6 -10 159.277 58.6008   1
  -1   6 -10 99.8895 71.5562   8
  -1  -6  10 156.663 45.5685  11
   1  -6 -10 177.628 84.7690   7
  -1  -6  11 4547.06 222.093  11
   1   6  11 4033.87 206.047   4
  -1   6 -11 4888.20 346.331   8
   1  -6 -11 3837.95 341.102   7
   1  -6 -12 176.978 87.1247   7
  -1   6 -12 435.633 107.622   8
  -1  -6  12 549.432 73.4187  11
   1   6  12 464.328 61.9458   4
  -1  -6  12 407.926 115.010   5
  -1  -6  13 1109.85 101.424  11
  -1   6 -13 926.895 157.484   8
   1   6  13 1167.05 97.6486   4
   1  -6 -13 853.232 171.392   7
  -1  -6  13 1266.35 188.604   5
  -1  -6  14 1004.20 172.600   5
  -1   6 -14 748.052 143.541   8
   1  -6 -14 830.591 167.679   7
   1   6  14 841.065 85.3959   4
  -1   6 -15 6404.52 444.357   8
  -1  -6  15 6549.82 469.341   5
   1  -6 -15 6120.71 485.145   7
   1   6  15 6839.13 296.957   4
   1   6  16 1253.95 101.908   4
  -1  -6  16 1109.68 184.831   5
   1  -6 -16 1093.47 185.574   7
   1   6  17 2687.11 153.949   4
  -1  -6  17 2511.11 154.504  11
  -1  -6  18 34.7478 33.0784  11
   1   6  18 38.2009 36.5126   4
   1  -6 -18 50.5246 32.0672  13
  -1  -6  19 2136.47 126.640  11
   1  -6 -19 1914.07 120.742  13
   1   6  19 2180.69 128.105   4
   1  -6 -20 1150.57 83.0254  13
  -1  -6  20 1095.41 81.7767  11
   1   6  20 1105.87 83.3762   4
   1  -6 -21 23.9467 23.5076  13
   1   6  21 12.5752 24.6884   4
  -1   7  20 391.209 43.5288   4
  -1  -7 -20 301.749 36.2541  13
  -1   7  19 100.924 32.4682   4
  -1  -7 -19 66.8098 26.4553  13
  -1   7  18 96.3458 34.0505   4
  -1   7  17 413.529 55.6696   4
  -1   7  16 205.027 45.5834   4
  -1   7  15 3690.15 191.137   4
  -1   7  14 4985.71 237.846   4
   1   7 -14 4907.58 389.153   8
   1  -7  14 5037.05 403.335   5
  -1   7  13 1638.20 119.607   4
   1   7 -13 1922.13 232.175   8
   1  -7  13 1626.27 218.886   5
  -1  -7 -12 418.209 116.095   6
   1  -7  12 410.452 113.135   5
  -1   7  12 428.899 59.7620   4
   1   7 -12 459.553 131.424   8
   1  -7  11 599.472 128.589   5
   1   7 -11 515.125 127.686   8
  -1   7  11 574.440 68.2461   4
  -1  -7 -11 835.345 144.108   6
   1  -7  10 3855.69 325.154   5
  -1  -7 -10 4122.28 327.683   6
   1   7 -10 4290.03 345.741   8
  -1   7  10 3801.62 197.254   4
   1  -7   9 3611.11 282.025   1
  -1   7   9 3603.96 187.119   4
   1   7  -9 3939.62 328.960   8
  -1  -7  -9 3494.53 297.450   6
   1  -7   9 3745.32 311.541   5
   1  -7   8 5272.24 362.243   5
  -1   7   8 5003.50 236.816   4
   1  -7   8 4824.04 346.156   1
   1   7  -8 5533.13 391.773   8
  -1  -7  -8 5685.20 379.384   6
  -1  -7  -7 16989.0 781.465   6
   1   7  -7 17122.5 812.291   8
   1  -7   7 17368.2 766.138   5
  -1   7   7 16750.3 612.158   4
   1  -7   7 15983.1 767.843   1
   1  -7   6 4415.27 336.805   1
   1  -7   6 4938.09 323.379   5
   1   7  -6 4991.32 361.766   8
  -1   7   6 4922.63 224.605   4
  -1  -7  -6 5239.85 347.539   6
  -1   7   5 800.060 75.5223   4
  -1  -7  -5 1108.37 147.216   6
   1   7  -5 1161.65 162.665   8
  -1   7   4 3200.83 164.833   4
   1   7  -4 3021.33 271.938   8
  -1  -7  -4 3193.45 254.401   6
  -1  -7  -3 4205.69 294.654   6
   1   7  -3 3961.06 315.382   8
   1   7  -2 2394.66 233.751   8
  -1  -7  -2 2289.89 210.136   6
  -1  -7  -1 1098.49 143.807   6
   1   7  -1 1130.85 157.341   8
   1  -7   1 1039.65 153.271   6
   1   7   0-17.6233 48.5210   8
   1  -7   0-85.6483 69.0126   6
  -1   7  -1 1354.51 170.636   8
   1  -7  -1 896.534 144.186   6
  -1   7  -2 2193.45 220.989   8
   1  -7  -2 2254.59 230.610   6
   1  -7  -3 3905.37 314.245   6
  -1   7  -3 4007.26 304.305   8
  -1  -7   3 4194.79 190.002  11
  -1   7  -4 3068.29 263.186   8
   1   7   4 3287.37 166.061   4
   1  -7  -4 3345.18 285.557   6
  -1  -7   4 2861.42 211.510   5
   1  -7  -4 3291.32 242.370   7
  -1  -7   4 2982.92 155.387  11
  -1  -7   5 1135.25 86.5520  11
   1   7   5 970.618 83.3574   4
  -1  -7   5 1171.25 133.746   5
   1  -7  -5 975.580 137.948   7
  -1   7  -5 1068.84 158.314   8
   1  -7  -5 849.985 155.678   6
  -1  -7   6 5173.17 324.977   5
   1  -7  -6 4750.60 347.440   1
   1  -7  -6 4814.40 338.140   7
  -1  -7   6 4978.97 229.510  11
   1   7   6 5133.17 230.870   4
   1  -7  -6 5192.00 380.882   6
  -1   7  -6 4663.98 342.179   8
   1   7   7 17122.9 616.506   4
  -1  -7   7 16990.6 619.096  11
   1  -7  -7 16479.8 779.862   1
  -1  -7   7 16866.5 758.778   5
   1  -7  -7 17847.7 840.145   6
   1  -7  -7 16414.3 782.156   7
  -1   7  -7 16023.8 772.777   8
   1   7   8 5592.69 247.314   4
   1  -7  -8 4522.03 362.104   7
  -1   7  -8 5727.98 378.105   8
  -1  -7   8 5429.03 250.011  11
  -1  -7   8 5388.90 360.544   5
   1  -7  -8 5415.62 405.816   6
   1  -7  -8 4719.44 347.009   1
   1  -7  -9 3042.13 304.369   7
  -1  -7   9 3762.27 305.921   5
  -1   7  -9 3982.77 313.013   8
   1   7   9 3792.66 190.939   4
  -1  -7   9 3831.91 198.033  11
   1  -7  -9 3663.98 330.001   6
   1  -7  -9 2822.62 258.000   1
   1   7  10 3957.11 198.271   4
  -1   7 -10 3645.09 309.527   8
   1  -7 -10 3722.72 332.574   7
   1  -7 -10 3404.80 270.717   1
  -1  -7  10 4078.38 207.131  11
  -1  -7  10 3709.51 317.163   5
   1  -7 -10 3844.72 347.260   6
   1  -7 -11 560.902 61.8434  13
  -1   7 -11 622.497 127.071   8
  -1  -7  11 667.652 79.1207  11
   1  -7 -11 552.278 133.363   7
   1   7  11 593.754 71.0732   4
  -1  -7  11 892.672 155.564   5
   1  -7 -11 562.578 134.892   6
  -1   7 -12 625.932 127.098   8
   1   7  12 453.286 63.6014   4
  -1  -7  12 537.267 129.715   5
   1  -7 -12 407.383 125.410   6
  -1  -7  12 514.904 71.3282  11
   1  -7 -12 408.519 55.3433  13
   1  -7 -12 296.611 112.195   7
  -1  -7  13 1698.41 220.669   5
   1  -7 -13 1531.32 217.075   7
  -1  -7  13 1516.67 121.861  11
   1   7  13 1840.09 125.174   4
   1  -7 -13 1728.06 111.501  13
   1  -7 -13 1619.86 227.047   6
  -1   7 -13 1913.12 217.273   8
   1  -7 -14 5206.76 413.336   6
   1  -7 -14 4590.33 215.150  13
   1   7  14 4680.70 228.018   4
  -1  -7  14 4592.02 370.794   5
   1  -7 -14 4405.65 385.114   7
  -1  -7  14 4595.74 232.447  11
   1  -7 -15 3099.38 172.653  13
   1   7  15 3404.51 183.582   4
   1   7  16 137.661 43.2314   4
   1  -7 -16 266.330 46.3223  13
   1  -7 -17 462.131 55.3445  13
   1   7  17 452.972 58.3548   4
   1   7  18 64.7576 33.4449   4
   1  -7 -18 41.9063 27.7034  13
   1   7  19 119.295 34.5448   4
   1  -7 -19 77.1357 26.3407  13
   1   7  20 339.637 42.7300   4
   1  -7 -20 355.942 39.5323  13
  -1   8  18 147.079 32.9807   4
  -1  -8 -17 64.3487 22.8369  13
  -1   8  17 86.5838 33.2091   4
  -1   8  16 889.713 75.7741   4
  -1  -8 -16 794.922 59.5210  13
  -1  -8 -15 840.160 63.6464  13
  -1   8  15 894.258 77.9781   4
  -1   8  14 486.030 62.1630   4
  -1   8  13 1447.24 109.412   4
  -1   8  12 566.519 68.3086   4
  -1   8  11 2609.10 157.100   4
   1   8 -11 3303.30 307.878   8
   1   8 -10 1343.37 201.668   8
  -1   8  10 1691.29 119.214   4
   1   8  -9 21.5215 67.1550   8
  -1   8   9 53.4684 34.3062   4
   1   8  -8 21.3547 66.6414   8
  -1   8   8 47.8051 34.0938   4
   1  -8   8 106.822 61.4274   1
  -1   8   7 3170.12 170.866   4
   1   8  -7 3294.99 301.666   8
  -1  -8  -6 3111.51 273.951   6
   1   8  -6 3571.97 317.026   8
  -1   8   6 3166.23 174.807   4
   1  -8   6 3365.18 303.384   1
  -1  -8  -5 1126.20 157.355   6
  -1   8   5 1200.75 96.8234   4
   1  -8   5 844.480 161.720   1
   1   8  -5 1074.30 172.773   8
  -1   8   4 1056.94 91.1342   4
  -1  -8  -4 904.585 143.535   6
   1  -8   4 900.231 167.819   1
   1   8  -4 1027.67 169.909   8
  -1  -8  -3 16.0904 57.9678   6
   1  -8   3 62.0965 74.5667   1
   1   8  -3 20.5135 60.3407   8
   1   8  -2 2524.15 259.481   8
  -1   8   1 1278.05 187.308   8
   1   8  -1 1469.64 195.890   8
  -1   8   0 292.188 99.4356   8
   1   8   0 144.357 77.5799   8
   1   8   1 1401.08 196.850   8
  -1   8  -1 1572.04 202.027   8
   1  -8  -1 1164.71 182.381   6
   1  -8  -2 2173.15 249.123   6
  -1   8  -2 2472.96 249.121   8
   1  -8  -3 103.414 80.5337   1
   1   8   3 61.9989 38.4943   4
  -1   8  -3 245.426 92.1332   8
   1  -8  -3 144.023 82.9210   6
  -1   8  -4 992.037 155.232   8
   1   8   4 949.330 87.2224   4
   1  -8  -4 981.797 169.784   6
   1  -8  -4 1207.57 180.820   1
   1  -8  -5 1024.77 166.188   1
   1   8   5 953.582 86.5582   4
  -1   8  -5 1030.55 157.809   8
   1  -8  -5 1083.58 179.520   6
  -1   8  -6 3418.08 302.297   8
   1  -8  -6 3325.96 299.330   1
   1   8   6 3469.96 182.664   4
   1  -8  -6 3378.62 315.309   6
   1  -8  -7 2529.78 262.561   1
  -1   8  -7 3197.46 284.806   8
   1   8   7 2956.73 167.270   4
   1  -8  -7 3355.15 312.817   6
   1   8   8 85.2360 38.0097   4
  -1  -8   8 32.9434 33.3279  11
  -1   8  -8 19.0086 48.4428   8
   1  -8  -8 17.8723 52.5889   1
   1  -8  -8 158.202 87.9477   6
   1  -8  -9 23.0321 82.9860   6
   1  -8  -9 117.477 57.9082   1
   1   8   9 42.9293 35.7751   4
  -1   8  -9 76.2428 71.4868   8
  -1  -8   9 45.3391 39.5744  11
   1   8  10 1746.87 121.190   4
  -1  -8  10 1668.10 123.505  11
   1  -8 -10 1342.76 195.462   7
  -1   8 -10 1838.79 216.523   8
   1  -8 -10 1819.39 239.920   6
   1  -8 -11 2575.03 271.136   7
  -1   8 -11 2213.30 238.737   8
   1  -8 -11 3041.93 304.204   6
   1   8  11 2680.26 155.264   4
  -1  -8  11 2521.14 158.061  11
   1   8  12 691.534 75.3417   4
  -1  -8  12 666.814 77.4709  11
  -1  -8  13 1400.41 111.544  11
   1   8  13 1450.11 108.323   4
   1   8  14 561.999 67.4697   4
   1   8  15 985.708 83.7284   4
   1  -8 -15 778.942 62.3477  13
   1  -8 -16 662.855 54.6229  13
   1   8  16 709.609 71.1606   4
   1   8  17 21.7898 26.7502   4
   1  -8 -17 73.4532 23.9946  13
   1   8  18 132.710 32.3675   4
  -1   9  16 525.850 51.2637   4
  -1   9  15 748.226 64.8421   4
  -1   9  14 371.325 52.1539   4
  -1   9  13 1186.89 91.3930   4
  -1   9  12 551.585 63.9697   4
  -1   9  11 140.927 41.9091   4
  -1   9  10 1515.27 110.065   4
  -1   9   9 326.496 54.0747   4
  -1   9   8 269.077 49.7337   4
   1   9  -8 362.922 106.772   8
  -1  -9  -8 167.560 77.8616   1
  -1   9   7 176.362 45.3744   4
   1  -9   7 95.6506 59.8497   1
   1   9  -7 129.303 74.4624   8
   1  -9   6 969.456 159.750   1
   1   9  -6 1316.59 198.856   8
  -1   9   6 1130.37 96.9829   4
   1   9  -5 2020.42 236.867   8
  -1   9   5 1729.76 122.407   4
   1  -9   5 1545.04 210.242   1
  -1   9   4 7317.09 316.772   4
   1  -9   4 7507.56 498.366   1
   1   9  -4 7045.27 485.051   8
   1   9  -3 3069.66 295.919   8
  -1   9   3 2599.96 159.339   4
  -1   9   3 2824.34 289.856   8
   1  -9   3 2765.51 290.662   1
  -1   9   2 4127.17 209.135   4
   1  -9   2 3616.81 340.228   1
  -1   9   2 3725.89 340.995   8
   1   9  -2 4205.34 355.402   8
  -1   9   1 1915.57 236.370   8
   1   9  -1 1769.84 231.832   8
   1  -9   1 1733.93 236.364   1
  -1   9   0 1116.12 176.058   8
   1   9   0 1321.39 193.921   8
   1  -9   0 953.702 182.877   1
   1   9   1 2022.39 249.316   8
  -1   9  -1 1764.07 220.700   8
  -1   9  -2 3894.21 334.056   8
   1  -9  -2 3755.15 347.329   1
   1   9   2 4047.98 205.109   4
   1   9   2 3446.75 336.738   8
  -1   9  -3 2778.32 273.201   8
   1   9   3 2740.27 160.181   4
   1   9   3 2535.70 286.019   8
   1  -9  -3 2895.91 287.832   6
   1  -9  -3 2676.38 286.137   1
   1  -9  -4 6809.18 479.774   1
  -1   9  -4 7711.48 482.203   8
   1   9   4 7722.09 518.773   8
   1   9   4 7308.29 317.784   4
   1  -9  -4 7191.01 489.374   6
   1   9   5 1743.01 125.104   4
  -1   9  -5 1668.87 206.459   8
   1  -9  -5 1737.59 222.795   1
   1  -9  -5 1794.56 227.720   6
  -1   9  -6 1258.49 178.845   8
   1  -9  -6 793.147 148.994   1
   1  -9  -6 1267.65 195.146   6
   1   9   6 1109.52 94.8147   4
   1  -9  -7 172.908 80.1053   1
  -1   9  -7 287.771 89.3910   8
   1  -9  -7 155.426 86.5699   6
   1   9   7 155.141 42.7304   4
   1   9   8 269.524 51.2466   4
   1  -9  -8 220.883 92.1975   6
  -1   9  -8 320.715 96.4142   8
   1  -9  -8 144.209 79.8985   1
   1   9   9 306.472 53.8071   4
   1   9  10 1262.10 99.0506   4
   1   9  11 107.282 39.0981   4
   1   9  12 618.897 68.8441   4
   1   9  13 1273.91 94.2602   4
   1   9  14 380.744 52.4200   4
   1   9  15 606.830 59.8863   4
   1   9  16 485.818 50.7899   4
  -1  10  14 601.688 51.4550   4
  -1  10  13 284.399 40.0453   4
  -1  10  12 1005.90 76.9396   4
  -1  10  11 124.451 35.9339   4
  -1  10  10 4730.45 214.049   4
  -1  10   9 3560.43 177.503   4
  -1  10   8 401.727 56.2068   4
  -1  10   7 23.9235 29.4450   4
  -1  10   6 1248.68 98.3734   4
  -1  10   5 1406.87 106.463   4
  -1  10   4 25.7268 32.5561   4
  -1  10   3 1220.28 99.2883   4
  -1  10   2 940.246 88.0492   4
  -1  10   1 2576.95 154.318   4
  -1  10   0 201.683 49.5221   4
   1  10   0 211.778 51.5498   4
   1  10   1 2578.34 153.636   4
   1  10   2 991.814 90.1963   4
   1  10   3 1254.06 101.282   4
   1  10   4 61.6218 35.8742   4
   1  10   5 1279.01 100.157   4
   1  10   6 1217.82 97.3615   4
   1  10   7 28.7596 34.9025   4
   1  10   8 341.777 54.7770   4
   1  10   9 4012.36 193.832   4
   1  10  10 4478.55 206.706   4
   1  10  11 85.7173 32.2728   4
   1  10  12 925.575 73.8264   4
   1  10  13 218.424 37.8794   4
   1  10  14 594.603 52.4598   4
  -1  11  10 43.2104 24.5577   4
  -1  11   9 1370.75 86.5957   4
  -1  11   8 928.464 71.4913   4
  -1  11   7 753.671 67.0642   4
  -1  11   6 1229.46 88.4408   4
  -1  11   5 4130.71 192.378   4
  -1  11   4 749.872 70.3162   4
  -1  11   3 1288.33 91.2535   4
   1  11  -3 1058.61 87.3900   4
  -1  11   2 490.337 59.5974   4
   1  11  -2 559.415 63.7798   4
  -1  11   1 237.918 46.8400   4
   1  11  -1 222.287 44.6969   4
   1  11   0 567.032 65.6992   4
  -1  11   0 574.237 62.4921   4
   1  11   1 271.716 45.8803   4
  -1  11  -1 255.105 46.5903   4
   1  11   2 483.522 59.4954   4
  -1  11  -2 527.756 64.4056   4
   1  11   3 1134.37 88.1387   4
  -1  11  -3 1284.92 94.5210   4
   1  11   4 788.020 72.2819   4
   1  11   5 4323.92 197.773   4
   1  11   6 1314.17 90.9556   4
   1  11   7 762.833 66.7134   4
   1  11   8 1086.85 78.2995   4
   1  11   9 1504.99 91.1889   4
   1  11  10 54.6480 24.9044   4
  -1  12   4 104.588 27.4737   4
   1  12  -4 76.7252 27.4813   4
  -1  12   3 137.162 31.2703   4
   1  12  -3 147.513 30.1326   4
   1  12  -2 223.383 35.5350   4
  -1  12   2 233.787 36.9798   4
  -1  12   1 159.127 31.0577   4
   1  12  -1 99.7822 28.7485   4
   1  12   0 23.5142 23.8850   4
  -1  12   0 26.7154 24.1212   4
   1  12   1 198.499 34.3421   4
  -1  12  -1 231.320 35.8103   4
   1  12   2 226.366 35.6038   4
  -1  12  -2 225.922 35.6478   4
   1  12   3 102.758 28.0369   4
  -1  12  -3 183.660 32.8395   4
  -1  12  -4 47.1615 25.9268   4
   1  12   4 117.158 27.5272   4
   2   0   0 598.950 41.8138   6
   2   0   0 652.769 35.9584   8
   2   0  -1 52194.0 1687.51   8
   2   0   2 66684.5 2151.33   2
   2   0  -2 64003.5 2122.52   8
   2   0  -2 66565.1 2152.20   2
   2   0  -3 168.850 42.0430   2
   2   0   3 101.423 36.6282   2
   2   0  -3 175.280 37.4237   8
   2   0  -3 82.1234 37.8160   7
   2   0  -4 60085.8 1982.72   2
   2   0  -4 61385.8 1999.10   7
   2   0  -4 56861.3 1983.87   8
   2   0   4 62508.0 1984.46   2
   2   0  -5 71285.3 2375.99   2
   2   0   5 73294.1 2376.23   2
   2   0  -5 74416.0 2403.39   7
   2   0  -5 71678.6 2397.21   8
   2   0   6 258.296 44.1008   2
   2   0  -6 287.036 56.2528   7
   2   0  -6 296.282 59.2730   8
   2   0  -6 303.973 45.5505   2
   2   0  -7 3793.72 189.231   2
   2   0  -7 4316.81 231.283   7
   2   0  -7 4048.87 232.354   8
   2   0   7 4525.17 244.625   5
   2   0   7 4131.55 190.812   2
   2   0  -8 37665.9 1323.36   7
   2   0  -8 36108.2 1331.88   8
   2   0   8 38465.7 1337.85   5
   2   0  -9 3121.76 210.914   7
   2   0   9 2839.01 209.249   5
   2   0  10 7122.36 378.579   5
   2   0 -10 6883.09 362.272   7
   2   0  11 4372.21 289.174   5
   2   0 -11 4223.32 273.647   7
   2   0  12 69.1676 53.8862   5
   2   0 -12 99.0876 63.1509   7
   2   0  13 1610.04 103.869   4
   2   0  13 1578.88 179.626   5
   2   0 -13 1565.95 169.755   7
  -2   0  13 1636.26 102.622   4
   2   0 -14 218.591 74.5814   7
   2   0  14 186.262 41.1653   4
  -2   0  14 275.231 44.8252   4
  -2   0  15 1366.60 101.663   4
   2   0 -15 1398.92 171.483   7
   2   0  15 1683.05 110.460   4
  -2   0  16 7382.34 314.392   4
   2   0  16 7812.29 319.090   4
   2   0 -17 397.926 102.014   7
  -2   0  17 524.680 68.1409   4
   2   0  17 651.357 73.8995   4
  -2   0  18 586.255 70.3218   4
   2   0  18 505.404 68.0726   4
   2   0 -18 559.962 68.5423  13
   2   0  19 1273.38 102.367   4
  -2   0  19 1280.15 103.714   4
   2   0 -19 1070.57 94.1199  13
   2   0  20 5189.00 245.360   4
   2   0 -20 4758.74 233.073  13
  -2   0  20 5584.23 248.765   4
  -2   0  21 8699.42 346.067   4
   2   0  21 8558.43 349.321   4
   2   0 -21 8330.34 335.714  13
  -2   0  21 7917.90 315.849  11
   2   0 -22 2197.48 123.799  13
   2   0  23 753.367 71.6936   3
   2   0 -23 752.363 62.6379  13
  -2   0 -24 801.071 54.1165  13
   2   0  24 917.052 71.1005   3
   2  -1  24 1245.94 83.9619   3
   2  -1  23 57.8969 32.2333   3
   2   1 -22 2473.27 130.312  13
  -2   1  22 2992.69 151.800   4
  -2   1  21 1084.60 92.2483   4
   2   1 -21 1114.66 83.9077  13
  -2   1  20 1512.07 111.057   4
   2   1 -20 1298.89 97.0571  13
  -2   1  19 1523.48 112.557   4
   2   1 -19 1248.13 100.379  13
   2  -1  19 1556.22 116.691   4
  -2   1  18 6936.67 301.785   4
   2  -1  18 7040.24 309.021   4
   2   1 -18 6640.62 290.465  13
   2   1 -17 1959.37 124.052  13
  -2   1  17 1900.21 128.230   4
   2  -1  17 2059.47 135.259   4
   2  -1  16 2471.55 147.497   4
   2   1 -16 2359.42 138.401  13
  -2   1  16 2282.92 140.427   4
   2  -1  15 2486.38 142.084   4
   2   1 -15 2140.50 241.825   8
   2  -1  15 2499.13 256.366   5
   2   1 -15 2039.99 193.822   7
  -2   1  15 2210.68 133.282   4
   2  -1  14 17977.5 631.454   4
   2   1 -14 17069.4 738.633   7
  -2   1  14 17174.2 623.087   4
   2   1 -14 16397.1 806.215   8
   2  -1  14 18255.7 823.457   5
   2  -1  13 5990.05 255.719   4
  -2   1  13 5968.63 250.032   4
   2   1 -13 5785.89 338.765   7
   2  -1  13 6428.17 397.257   5
   2   1 -12 3608.39 245.271   7
   2  -1  12 3955.28 290.853   5
   2  -1  11 9882.29 503.143   5
   2   1 -11 9942.75 459.362   7
   2   1 -10 12113.5 526.189   7
   2  -1  10 12804.2 577.895   5
   2   1  -9 1573.42 131.536   7
   2  -1   9 1648.14 156.311   5
   2  -1   9 1350.86 90.2534   2
   2  -1   8 17189.7 685.184   5
   2  -1   8 16129.1 598.620   2
   2   1  -8 17414.2 645.999   7
   2  -1   7 14566.9 585.736   5
   2   1  -7 15065.1 551.904   7
   2  -1   7 13470.8 518.356   2
   2   1  -7 13736.4 572.714   8
   2  -1   6 30268.2 1126.61   5
   2  -1   6 31175.7 1079.88   2
   2   1  -6 33772.0 1098.59   7
   2   1  -6 30690.2 1115.68   8
   2   1  -5 15510.5 562.966   7
   2  -1   5 15166.0 591.039   5
   2   1  -5 14771.1 577.301   8
   2  -1   5 15035.8 556.599   2
   2   1  -4 4609.25 220.460   8
   2  -1   4 4712.71 217.232   2
   2   1  -3 644.865 72.0935   2
   2  -1   3 677.323 67.6073   2
   2   1  -3 599.438 62.3316   8
   2   1  -2 7620.15 311.546   2
   2   1  -2 7343.53 286.438   8
   2  -1   2 6879.64 301.753   2
   2   1  -1 24192.4 796.018   8
   2  -1   1 22662.2 802.622   6
   2   1   0 43.7716 23.0731   8
   2  -1   0 42.4686 29.0099   6
  -2   1  -1 21359.8 689.748   8
  -2   1  -2 6739.58 233.394   8
   2  -1  -2 6947.50 293.364   2
   2   1   2 7518.75 299.560   2
   2  -1  -2 7146.73 299.935   7
   2   1   3 584.086 68.2792   2
   2  -1  -3 674.035 67.7640   2
  -2   1  -3 583.472 40.2355   8
   2  -1  -3 612.868 71.3903   7
  -2   1  -4 4690.97 188.216   8
   2  -1  -4 4645.46 217.741   2
  -2   1  -5 14746.6 522.288   8
   2  -1  -5 14519.8 541.864   2
   2  -1  -6 29187.0 1024.55   2
  -2   1  -6 30383.7 1020.36   8
   2  -1  -7 13388.5 511.591   2
   2  -1  -7 13793.2 569.717   7
  -2   1  -7 14348.4 528.139   8
  -2   1  -8 17629.4 640.229   8
   2  -1  -8 17447.4 685.937   7
   2  -1  -8 15982.0 603.751   2
   2  -1  -9 1185.51 85.1335   2
   2  -1  -9 1314.42 138.190   7
  -2   1  -9 1272.30 116.244   8
  -2   1 -10 12802.7 532.163   8
   2  -1 -10 12034.6 565.691   7
   2  -1 -11 9436.43 483.739   7
  -2   1 -11 9729.08 452.458   8
   2  -1 -12 4041.71 290.229   7
  -2  -1  13 5652.96 242.020   4
   2  -1 -13 5897.09 372.377   7
   2   1  13 5442.71 237.765   4
   2   1  14 17066.8 623.549   4
  -2  -1  14 17613.6 627.542   4
   2  -1 -14 18010.2 804.126   7
  -2  -1  15 1941.00 127.744   4
   2   1  15 2248.29 131.721   4
   2  -1 -15 2271.14 228.892   7
   2   1  16 2630.17 150.473   4
   2  -1 -16 2466.96 250.270   7
  -2  -1  16 2466.25 148.914   4
   2  -1 -17 2169.74 233.150   7
  -2  -1  17 1706.53 123.413   4
   2   1  17 2207.88 136.156   4
  -2  -1  18 7075.42 308.393   4
  -2  -1  18 6527.16 448.628   5
   2  -1 -18 6409.31 440.341   7
   2   1  18 7181.83 308.353   4
   2  -1 -19 1424.09 185.833   7
   2  -1 -19 1477.36 113.101  13
  -2  -1  19 1562.15 200.717   5
   2   1  19 1527.91 116.350   4
  -2  -1  19 1628.45 118.232   4
   2  -1 -20 1492.36 111.739  13
   2   1  20 1594.27 116.802   4
   2   1  21 1158.96 95.0047   4
  -2  -1  21 1105.98 82.7424  11
   2  -1 -21 1137.69 92.1858  13
   2   1  22 2884.39 152.016   4
  -2  -1  22 2541.24 128.375  11
   2  -1 -22 2638.27 144.318  13
   2  -1 -23 75.7139 31.0784  13
   2   1  23 69.2906 33.1832   3
   2  -1 -24 986.893 69.5814  13
   2   1  24 1210.33 79.6767   3
   2  -2  24 2349.83 118.940   3
  -2   2  23 2125.45 115.585   4
   2  -2  23 1950.52 116.493   3
  -2   2  22 802.049 72.8977   4
  -2   2  21 2117.11 130.717   4
  -2   2  20 2022.31 130.533   4
  -2   2  19 572.641 70.5709   4
  -2   2  18 2047.80 134.907   4
  -2   2  17 1945.10 129.560   4
   2   2 -17 2151.24 257.359   8
  -2   2  16 6865.94 298.508   4
   2   2 -16 6397.04 466.751   8
   2  -2  16 7454.67 491.139   5
   2  -2  16 7086.36 307.184   4
   2  -2  15 8042.95 334.137   4
   2  -2  15 8443.54 517.947   5
  -2   2  15 7804.23 324.658   4
   2   2 -15 7455.97 493.850   8
   2  -2  14 1800.51 118.227   4
   2  -2  14 1429.41 202.407   5
  -2   2  14 1712.95 109.958   4
   2   2 -14 2016.73 222.538   8
  -2   2  13 499.166 55.4356   4
   2  -2  13 550.462 127.768   5
   2   2 -13 780.063 136.001   8
   2  -2  13 563.914 62.8647   4
   2  -2  12 2738.73 242.724   5
   2   2 -12 2270.42 168.653   7
   2  -2  11 9382.91 499.548   5
   2   2 -11 9498.09 419.106   7
   2  -2  10 32526.8 1186.77   5
   2  -2  10 28958.9 1031.65   2
   2   2 -10 31618.9 1082.31   7
   2  -2   9 20597.4 755.494   2
   2  -2   9 22350.2 869.868   5
   2   2  -9 21303.4 774.967   7
   2  -2   8 16633.5 683.316   5
   2  -2   8 15947.4 605.274   2
   2  -2   7 19841.8 721.499   2
   2  -2   7 19633.9 778.924   5
   2   2  -6 25871.9 964.144   8
   2  -2   6 26799.9 934.654   2
   2  -2   5 8023.16 345.446   1
   2   2  -5 8446.79 367.082   8
   2  -2   4 4821.81 236.026   1
   2   2  -4 5170.86 248.225   8
   2  -2   3 25689.9 930.281   1
   2   2  -3 27251.7 932.986   8
   2  -2   2 23874.1 834.394   1
   2  -2   2 23358.9 835.627   6
   2   2  -2 22939.4 822.865   8
   2  -2   1 26588.9 933.481   1
  -2  -2  -1 28076.3 863.389   6
   2  -2   1 26832.8 931.547   6
   2  -2   0 5395.32 247.374   1
   2  -2   0 4896.26 238.715   6
   2  -2  -1 25245.5 906.646   6
   2  -2  -1 26291.3 912.912   7
  -2   2  -2 22518.7 758.488   8
   2  -2  -2 22183.0 808.044   7
   2  -2  -3 25648.2 902.464   1
   2  -2  -3 26475.3 921.883   7
  -2   2  -3 24999.1 858.361   8
   2  -2  -4 4642.32 229.560   1
  -2   2  -4 4830.98 205.192   8
   2  -2  -4 4832.09 252.208   7
  -2   2  -5 8385.07 331.927   8
   2  -2  -5 8159.69 350.616   1
   2  -2  -5 8502.03 383.003   7
  -2   2  -6 27026.0 925.111   8
   2  -2  -6 26125.4 936.913   2
   2  -2  -6 25984.6 980.911   7
   2  -2  -7 19422.6 724.431   2
  -2   2  -7 20470.8 732.025   8
  -2   2  -8 16772.4 626.389   8
   2  -2  -8 15535.3 599.096   2
   2  -2  -9 19918.7 736.730   2
  -2   2  -9 21478.7 787.600   8
  -2   2 -10 31783.1 1150.86   8
   2  -2 -10 30935.1 1209.52   7
  -2   2 -11 9818.47 466.230   8
   2  -2 -11 9889.05 510.735   7
   2  -2 -12 2053.99 206.036   7
  -2   2 -12 2027.32 181.395   8
   2   2  13 470.186 56.0068   4
  -2  -2  13 485.175 58.4878   4
  -2   2 -13 662.927 110.967   8
   2  -2 -13 577.688 119.594   7
   2   2  14 1699.79 111.896   4
  -2  -2  14 1827.42 117.704   4
   2  -2 -14 1722.66 205.702   7
  -2  -2  15 7973.05 330.283   4
   2  -2 -15 7350.82 483.126   7
   2   2  15 7870.27 324.808   4
   2  -2 -16 6161.69 455.951   7
  -2  -2  16 7086.90 306.222   4
   2   2  16 7140.69 303.683   4
   2  -2 -17 1962.65 234.846   7
   2   2  17 2038.48 133.095   4
  -2  -2  18 1948.61 240.138   5
   2   2  18 2139.66 138.875   4
   2  -2 -18 1962.52 235.260   7
   2  -2 -19 592.398 125.186   7
  -2  -2  19 711.916 147.187   5
   2   2  19 608.195 72.1719   4
   2  -2 -19 510.445 67.0154  13
   2  -2 -20 2189.75 139.797  13
   2   2  20 2291.58 141.445   4
  -2  -2  20 2155.10 131.489  11
  -2  -2  21 2406.85 132.990  11
   2  -2 -21 2211.11 139.040  13
   2   2  21 2616.10 146.489   4
  -2  -2  22 736.104 61.4335  11
   2   2  22 708.799 68.4555   4
   2   2  22 715.618 71.6495   3
   2  -2 -22 673.816 68.9539  13
   2   2  23 2061.40 112.003   4
   2  -2 -23 1903.07 109.573  13
   2   2  23 1798.21 108.751   3
  -2  -2  23 1731.51 89.5637  11
   2   2  24 2312.38 117.590   3
   2  -2 -24 2499.82 118.803  13
  -2   3  23 398.177 46.2957   4
   2  -3  23 387.825 46.1751   3
  -2   3  22 3676.61 175.534   4
   2  -3  22 3719.96 176.697   3
  -2   3  21 1915.68 119.864   4
   2  -3  21 1779.30 118.333   3
  -2   3  20 1678.40 115.368   4
  -2   3  19 1013.57 90.1650   4
   2   3 -18 3780.24 351.764   8
  -2   3  18 4159.31 208.185   4
  -2   3  17 1671.09 117.141   4
   2   3 -17 1505.77 218.450   8
  -2   3  16 1593.03 113.968   4
   2   3 -16 1567.74 216.190   8
   2  -3  16 1552.97 104.005  11
   2  -3  16 1486.26 219.523   5
   2  -3  15 1208.93 190.449   5
  -2   3  15 1074.58 88.5887   4
   2  -3  15 963.524 81.2755  11
   2   3 -15 932.939 170.995   8
   2   3 -14 1938.88 225.502   8
   2  -3  14 2071.62 238.220   5
   2  -3  14 2028.84 121.866  11
  -2   3  14 2080.90 126.785   4
   2  -3  13 3217.77 296.254   5
   2   3 -13 3610.81 306.637   8
  -2   3  13 3333.69 166.968   4
   2  -3  13 3245.30 163.483  11
  -2   3  12 2627.42 143.160   4
   2   3 -12 3170.58 267.099   8
   2  -3  12 2687.42 257.207   5
   2  -3  12 2961.23 146.820  11
   2   3 -11 7181.92 436.096   8
   2  -3  11 8514.25 471.470   5
   2  -3  10 3998.60 216.376   2
   2  -3   9 3103.44 188.018   2
   2  -3   8 5552.47 279.445   2
   2  -3   7 2098.91 149.658   1
   2  -3   7 1895.64 171.709   5
   2  -3   6 10972.8 467.921   1
   2  -3   6 11896.6 510.692   5
   2  -3   5 1043.46 101.233   1
   2  -3   5 1045.83 112.712   5
   2  -3   4 2904.48 185.167   1
   2  -3   4 3416.25 205.073   5
   2   3  -4 3331.95 204.644   8
   2   3  -3 12606.5 500.517   8
   2  -3   3 11519.1 487.716   1
  -2  -3  -2 55309.6 1792.52   6
   2  -3   2 52811.9 1849.38   1
   2   3  -2 55042.8 1849.89   8
   2  -3   1 9728.98 424.750   1
   2   3  -1 9938.86 420.419   8
  -2  -3  -1 10147.5 369.186   6
   2  -3   0 1243.72 113.733   1
   2  -3  -1 9525.20 405.125   7
   2  -3  -2 51272.3 1730.16   7
  -2   3  -2 50400.4 1693.22   8
   2  -3  -3 11321.7 474.201   1
   2  -3  -3 11053.0 477.115   7
  -2   3  -3 11791.1 445.037   8
   2  -3  -4 2981.39 184.923   1
  -2   3  -4 2941.15 165.437   8
   2  -3  -4 3246.65 205.174   7
  -2   3  -5 1019.85 92.0941   8
   2  -3  -5 1306.36 131.129   7
   2  -3  -5 1178.12 107.597   1
   2  -3  -6 10767.8 489.628   7
  -2   3  -6 10853.4 437.978   8
   2  -3  -6 10349.0 447.640   1
   2  -3  -7 2123.97 150.674   1
  -2   3  -7 2115.68 148.971   8
   2  -3  -7 1884.94 175.636   7
   2  -3  -8 5285.80 275.706   2
  -2   3  -8 6002.87 293.318   8
   2  -3  -8 5301.58 328.282   7
   2  -3  -9 3505.66 201.342   2
  -2   3  -9 3321.48 215.857   8
   2  -3  -9 3331.03 262.143   7
  -2   3 -10 4947.11 288.789   8
  -2   3 -11 7747.44 401.457   8
   2   3  12 2893.37 149.495   4
  -2   3 -12 3014.17 232.595   8
   2   3  13 3368.31 168.656   4
  -2   3 -13 2926.82 247.087   8
   2  -3 -13 3622.37 303.714   7
   2   3  14 2241.03 132.296   4
  -2   3 -14 2090.58 208.280   8
   2  -3 -14 2313.54 247.097   7
   2  -3 -15 1287.55 189.710   7
   2   3  15 1083.39 90.9174   4
  -2   3 -15 888.601 142.099   8
   2  -3 -16 1451.35 210.511   7
   2   3  16 1514.71 111.522   4
   2   3  17 1868.04 126.485   4
   2  -3 -17 1544.27 225.053   7
   2  -3 -18 4046.00 350.737   7
   2   3  18 3925.08 199.607   4
   2  -3 -19 821.373 85.3880  13
   2   3  19 863.156 85.0483   4
  -2  -3  19 934.286 87.1291  11
   2  -3 -20 1470.33 110.661  13
   2   3  20 1454.96 107.888   4
  -2  -3  20 1438.19 105.304  11
   2   3  21 1860.74 117.798   3
  -2  -3  21 2001.31 117.482  11
   2  -3 -21 1826.47 120.933  13
   2   3  21 1755.26 117.398   4
  -2  -3  22 3636.39 165.909  11
   2  -3 -22 3799.72 179.098  13
   2   3  22 3498.62 170.205   3
   2   3  22 3623.13 174.932   4
   2  -3 -23 407.925 47.4454  13
   2   3  23 292.191 40.9502   3
   2   3  23 340.190 44.3783   4
  -2  -3  23 319.174 35.4721  11
  -2   4  23 648.558 51.4445   4
   2  -4  23 478.686 42.6171   3
   2  -4  22 254.478 37.8719   3
  -2   4  22 212.741 39.0485   4
   2  -4  21 1914.31 113.229   3
  -2   4  21 2140.27 121.627   4
  -2   4  20 345.962 53.1631   4
   2  -4  20 283.285 49.3634   3
  -2   4  19 1736.96 118.184   4
  -2   4  18 1012.13 88.1598   4
   2   4 -18 923.115 166.884   8
   2   4 -17 705.621 156.590   8
  -2   4  17 644.132 72.8207   4
   2  -4  16 443.760 131.570   5
  -2   4  16 454.247 61.8421   4
   2   4 -16 591.704 138.796   8
   2  -4  15 14.5078 33.7578  11
   2  -4  15 23.8412 78.4088   5
  -2   4  15 70.3407 37.6971   4
   2   4 -15 66.6566 73.0746   8
   2  -4  14 984.666 85.1974  11
  -2   4  14 903.146 81.3886   4
   2   4 -14 912.038 163.300   8
   2  -4  13 1227.31 93.6698  11
   2   4 -13 1394.80 194.692   8
  -2   4  13 1114.14 88.6958   4
  -2   4  12 4563.24 213.886   4
   2  -4  12 4753.10 218.379  11
  -2   4  11 3893.64 185.553   4
   2  -4  11 3990.47 191.341  11
   2  -4  10 4977.08 216.554  11
   2  -4  10 5038.46 348.991   5
   2   4 -10 5149.48 342.314   8
   2  -4  10 4228.86 259.565   2
   2  -4   9 3975.54 300.088   5
   2  -4   8 1317.41 160.248   5
   2  -4   8 1261.79 126.585   1
   2  -4   7 6561.20 340.111   1
   2  -4   7 6766.73 376.169   5
   2  -4   6 12815.7 559.035   5
   2  -4   6 11421.9 517.078   1
   2  -4   5 24357.7 925.339   5
   2  -4   5 23627.3 907.465   1
   2  -4   4 730.120 96.3517   5
   2  -4   4 502.917 87.1144   1
   2  -4   3 5602.27 314.735   1
   2   4  -3 6529.55 326.416   8
  -2  -4  -3 5939.13 275.066   6
  -2  -4  -2 1962.07 126.091   6
   2  -4   2 1767.46 155.077   1
   2   4  -2 2000.48 161.246   8
   2   4  -1 18466.0 709.481   8
   2  -4   1 16561.4 706.290   1
  -2  -4  -1 18025.7 647.870   6
   2  -4   0 11629.2 512.048   1
   2  -4  -1 16853.3 657.825   7
   2  -4  -2 1620.93 155.743   6
  -2   4  -2 1748.77 138.093   8
   2  -4  -2 1918.84 150.404   7
   2  -4  -3 5610.67 321.216   6
   2  -4  -3 6286.46 319.193   1
  -2   4  -3 5870.78 287.217   8
   2  -4  -3 5762.54 310.575   7
   2  -4  -4 762.256 99.8289   1
   2  -4  -4 831.272 108.668   7
  -2   4  -4 643.171 82.6106   8
   2  -4  -5 23682.0 910.720   7
  -2   4  -5 23047.3 858.598   8
   2  -4  -5 22889.8 880.793   1
   2  -4  -6 12119.2 532.750   1
  -2   4  -6 12537.7 519.946   8
   2  -4  -6 12676.4 571.283   7
   2  -4  -7 6688.10 347.496   1
  -2   4  -7 7416.41 351.444   8
   2  -4  -7 6883.26 392.275   7
  -2   4  -8 1326.24 134.328   8
   2  -4  -8 1605.74 177.211   7
   2  -4  -8 1451.59 137.658   1
   2  -4  -9 4146.45 245.694   1
  -2   4  -9 4403.30 265.976   8
   2  -4  -9 3621.50 292.717   7
  -2   4 -10 5036.49 304.776   8
   2  -4 -10 4954.16 352.971   7
   2   4  10 5021.15 216.576   4
   2   4  11 3971.40 187.231   4
  -2   4 -11 3966.49 280.752   8
   2  -4 -11 4168.25 329.046   7
   2   4  12 4802.93 216.702   4
  -2   4 -12 4881.16 320.341   8
   2  -4 -12 4202.95 348.336   7
  -2   4 -13 1434.99 167.257   8
   2   4  13 1213.92 94.3964   4
   2  -4 -13 968.146 166.775   7
   2   4  14 940.206 84.1642   4
  -2   4 -14 837.979 132.287   8
   2   4  15 92.2700 37.4277   4
   2  -4 -16 545.915 140.422   7
   2   4  16 458.405 63.5371   4
   2  -4 -17 592.953 147.357   7
   2   4  17 663.039 72.7426   4
   2  -4 -18 715.007 158.712   7
  -2  -4  18 1037.71 92.9485  11
   2   4  18 1049.49 90.9997   4
  -2  -4  18 1148.01 181.129   5
   2   4  19 1566.44 108.942   3
   2   4  19 1744.73 118.022   4
  -2  -4  19 1760.27 120.346  11
  -2  -4  20 331.630 52.5424  11
   2   4  20 377.906 50.8821   3
   2   4  20 431.835 59.3265   4
  -2  -4  21 2138.60 121.333  11
   2   4  21 1967.39 119.953   4
   2   4  21 2112.41 114.577   3
  -2  -4  22 280.041 40.3208  11
   2   4  22 310.406 44.0760   4
   2  -4 -22 330.603 45.6025  13
   2   4  22 241.643 35.7926   3
   2   4  23 612.874 52.1043   4
  -2  -4  23 548.520 44.6406  11
   2  -4 -23 559.345 52.1434  13
  -2   5  22 400.971 44.5637   4
  -2   5  21 3055.49 148.569   4
  -2   5  20 2589.33 139.709   4
  -2   5  19 1132.64 89.2990   4
  -2   5  18 3028.85 164.396   4
   2   5 -17 66.9771 73.4281   8
  -2   5  17 40.4522 30.6916   4
  -2   5  16 921.049 86.1491   4
   2   5 -16 915.944 174.164   8
   2  -5  15 3451.76 336.308   5
  -2   5  15 3059.09 171.273   4
   2   5 -15 3249.36 317.903   8
  -2   5  14 2428.69 144.913   4
   2   5 -14 2088.27 247.596   8
   2  -5  14 2724.31 289.155   5
   2   5 -13 2823.56 283.986   8
  -2   5  13 3048.15 164.288   4
   2  -5  13 2952.97 303.545   5
  -2   5  12 742.764 73.9404   4
   2  -5  12 790.453 159.048   5
   2  -5  12 910.994 83.1139  11
   2   5 -12 581.287 137.358   8
   2  -5  11 577.955 67.6000  11
   2  -5  11 558.498 130.363   5
  -2   5  11 413.730 55.9316   4
   2   5 -11 321.987 99.5687   8
   2  -5  10 314.207 100.215   5
  -2   5  10 228.450 42.1769   4
   2  -5  10 292.362 51.6344  11
   2   5 -10 301.050 99.5158   8
   2  -5   9 812.247 73.5950  11
   2  -5   9 520.999 94.0744   1
   2  -5   9 969.373 146.564   5
  -2   5   9 689.592 66.2106   4
   2   5  -9 805.018 135.391   8
   2  -5   8 10161.9 512.386   5
  -2   5   8 8832.19 346.111   4
   2  -5   8 9190.80 452.773   1
   2  -5   7 1140.45 150.986   5
   2  -5   7 1019.88 126.912   1
   2  -5   6 358.877 84.9586   5
   2  -5   6 315.855 75.7350   1
   2  -5   5 9995.56 485.643   1
  -2  -5  -5 10083.4 451.982   6
   2  -5   5 9912.03 484.591   5
  -2  -5  -4 8366.15 385.226   6
   2  -5   4 8025.34 420.170   1
   2  -5   3 9310.79 465.669   1
  -2  -5  -3 9450.90 415.198   6
   2  -5   2 10447.5 521.279   6
  -2  -5  -2 11267.5 455.651   6
   2   5  -2 10165.1 499.184   8
   2  -5   2 10448.1 506.806   1
   2   5  -1 2421.41 201.415   8
  -2  -5  -1 2469.90 159.825   6
   2  -5   1 1961.64 188.846   6
   2  -5   1 2028.02 189.998   1
   2  -5   0 1173.53 143.204   6
   2  -5   0 1103.18 134.093   1
   2  -5  -1 2037.88 162.511   7
   2  -5  -1 2261.45 200.899   6
   2  -5  -2 10698.8 534.854   6
   2  -5  -2 10743.9 500.420   7
   2  -5  -3 8916.16 474.598   6
  -2   5  -3 10000.7 442.754   8
   2  -5  -3 9312.89 447.661   7
   2  -5  -3 8850.02 458.600   1
   2  -5  -4 7681.89 409.972   7
   2  -5  -4 8485.45 429.754   1
  -2   5  -4 8272.57 399.798   8
   2  -5  -4 8238.18 447.204   6
   2  -5  -5 9009.63 467.545   1
  -2   5  -5 9680.76 452.654   8
   2  -5  -5 9958.58 492.966   7
   2  -5  -5 10316.9 514.529   6
  -2   5  -6 236.626 67.2640   8
   2  -5  -6 245.010 67.9984   1
   2  -5  -6 264.126 87.0832   7
   2  -5  -7 1100.08 131.811   1
   2  -5  -7 1135.74 158.381   7
  -2   5  -7 1153.27 129.983   8
   2  -5  -8 8580.35 449.776   1
  -2   5  -8 9172.52 458.805   8
   2   5   8 9437.16 356.981   4
  -2   5  -9 894.856 121.926   8
   2   5   9 801.134 71.6448   4
   2  -5  -9 893.258 150.851   7
   2  -5  -9 749.968 111.965   1
  -2   5 -10 226.919 68.4190   8
   2   5  10 281.579 45.5874   4
   2  -5 -10 115.709 80.5703   7
   2   5  11 474.408 59.1956   4
  -2   5 -11 397.138 93.3509   8
   2   5  12 831.078 76.8720   4
  -2   5 -12 801.901 128.530   8
   2  -5 -12 807.160 159.305   7
   2   5  13 3169.36 166.832   4
   2  -5 -13 2614.06 295.051   7
  -2   5 -13 2508.68 240.697   8
   2   5  14 2270.50 141.674   4
   2  -5 -14 2807.26 299.994   7
   2   5  15 3087.82 169.597   4
   2  -5 -15 2866.49 308.964   7
   2  -5 -16 921.773 181.020   7
   2  -5 -16 905.560 89.5007  13
   2   5  16 983.931 80.1019   3
   2   5  16 1049.01 90.8661   4
  -2  -5  17 51.8343 41.5413  11
   2   5  17 82.3116 33.6702   3
   2   5  17 61.7466 37.5085   4
   2  -5 -17 48.9878 38.4410  13
  -2  -5  18 3321.07 180.301  11
   2   5  18 3334.61 172.815   4
   2  -5 -18 3368.86 177.523  13
   2   5  18 2866.53 151.385   3
  -2  -5  19 1157.09 94.4584  11
   2  -5 -19 1098.91 91.0298  13
   2   5  19 1078.30 90.1990   4
   2   5  19 1116.79 76.2130   3
  -2  -5  20 2546.23 139.794  11
   2   5  20 2412.53 135.855   4
   2  -5 -20 2544.83 141.805  13
   2   5  21 3342.84 157.933   4
  -2  -5  21 3230.63 155.782  11
   2  -5 -21 3258.32 160.155  13
   2   5  22 370.207 42.4187   4
   2  -5 -22 325.558 45.7203  13
  -2  -5  22 386.084 41.5906  11
  -2   6  21 1073.95 74.3454   4
  -2   6  20 356.705 44.1112   4
  -2   6  19 53.7290 30.7011   4
  -2   6  18 654.772 69.0243   4
  -2   6  17 1018.60 86.4524   4
  -2   6  16 2380.07 143.089   4
   2   6 -15 568.479 128.035   8
  -2   6  15 389.708 60.1557   4
   2   6 -14 1231.66 194.258   8
  -2   6  14 1335.53 103.658   4
  -2   6  13 1405.57 105.213   4
   2   6 -13 1179.50 191.472   8
   2   6 -12 367.546 112.878   8
  -2   6  12 314.631 51.9057   4
   2  -6  11 623.259 142.086   5
  -2   6  11 470.347 61.0107   4
   2   6 -11 333.887 102.809   8
   2   6 -10 3566.68 319.870   8
  -2   6  10 3934.01 192.729   4
   2  -6  10 4141.90 340.478   5
   2  -6   9 14501.8 690.634   5
   2  -6   9 11998.2 600.147   1
  -2  -6  -9 13305.4 625.450   6
   2   6  -9 13956.8 679.619   8
  -2   6   9 12556.0 480.443   4
  -2  -6  -8 226.521 73.7232   6
   2  -6   8 155.813 71.0597   1
   2   6  -8 287.547 91.8768   8
  -2   6   8 273.686 45.0995   4
  -2   6   7 875.765 73.7283   4
   2   6  -7 765.332 138.327   8
   2  -6   7 600.948 111.416   1
  -2  -6  -7 993.605 128.557   6
   2  -6   6 958.056 139.150   1
  -2  -6  -6 1208.94 138.524   6
  -2   6   6 1216.92 85.2241   4
   2  -6   5 3268.35 263.101   1
  -2  -6  -5 3306.84 229.682   6
  -2   6   5 3007.39 153.970   4
   2  -6   4 4331.68 315.089   1
  -2  -6  -4 5204.98 290.287   6
  -2  -6  -3 5896.90 316.809   6
   2  -6   3 5551.08 361.368   1
  -2  -6  -2 11692.4 505.438   6
   2  -6   2 11511.5 578.881   6
   2  -6   2 10709.1 563.559   1
   2  -6   1 4448.57 320.305   6
   2  -6   1 4324.38 310.511   1
   2  -6   0 983.501 145.128   6
   2  -6   0 850.124 134.961   1
   2   6   0 815.148 130.085   8
   2  -6  -1 4215.63 310.977   6
   2  -6  -2 10904.9 509.701   7
  -2   6  -2 11279.1 529.707   8
   2  -6  -2 10606.0 560.406   6
  -2   6  -3 6309.44 354.991   8
   2  -6  -3 5666.93 340.392   7
   2  -6  -3 5857.80 371.859   1
   2  -6  -3 6043.24 392.363   6
   2  -6  -4 4534.34 302.005   7
   2  -6  -4 4230.85 309.545   1
  -2   6  -4 4157.24 284.375   8
   2  -6  -5 3053.10 254.035   7
   2  -6  -5 3377.75 265.369   1
  -2   6  -5 3662.11 254.688   8
   2   6   5 3281.66 163.303   4
   2  -6  -6 1098.20 164.228   6
   2  -6  -6 1288.14 157.506   1
   2  -6  -6 1331.32 164.260   7
  -2   6  -6 1045.92 141.061   8
   2   6   6 1022.90 82.6496   4
  -2  -6   6 1153.42 87.2135  11
   2  -6  -7 766.432 138.901   7
  -2   6  -7 964.924 129.061   8
   2  -6  -7 885.966 131.708   1
  -2  -6   7 885.351 78.2737  11
   2   6   7 924.331 76.6714   4
   2  -6  -7 749.689 146.847   6
   2  -6  -8 222.752 89.7090   6
  -2  -6   8 287.193 49.4416  11
   2  -6  -8 165.813 86.0632   7
   2  -6  -8 211.509 70.7888   1
  -2   6  -8 275.269 78.8117   8
   2   6   8 276.945 46.7562   4
  -2  -6   9 13841.0 506.060  11
   2  -6  -9 13672.9 697.943   7
   2  -6  -9 11911.0 603.211   1
   2  -6  -9 13047.1 484.511  13
   2   6   9 13021.4 492.404   4
  -2   6  -9 13537.5 635.454   8
  -2  -6  10 4591.96 217.074  11
   2   6  10 4175.36 202.830   4
   2  -6 -10 3763.00 276.318   1
  -2   6 -10 4097.17 302.998   8
   2  -6 -10 3773.98 337.497   7
   2  -6 -10 4207.24 198.448  13
   2  -6 -11 536.473 128.248   7
   2  -6 -11 456.253 57.7862  13
  -2  -6  11 519.810 70.4839  11
   2   6  11 510.978 63.8750   4
  -2   6 -11 437.138 98.6250   8
  -2  -6  12 269.937 59.6428  11
   2  -6 -12 340.368 54.4914  13
   2   6  12 430.946 60.0490   4
   2  -6 -13 1147.59 194.502   7
  -2  -6  13 1547.35 119.378  11
   2   6  13 1288.31 103.817   4
   2  -6 -13 1490.90 107.159  13
  -2  -6  14 1471.96 116.194  11
   2  -6 -14 1436.73 106.913  13
   2   6  14 1230.09 103.511   4
   2  -6 -14 1458.40 217.391   7
  -2  -6  15 539.041 74.7514  11
   2  -6 -15 410.551 131.228   7
   2   6  15 442.766 60.7017   4
   2  -6 -15 373.013 61.5791  13
  -2  -6  15 445.038 125.380   5
   2   6  16 2531.34 150.459   4
   2  -6 -16 2576.23 150.487  13
   2   6  17 1079.44 90.7725   4
   2  -6 -17 1093.66 91.1053  13
   2  -6 -18 704.823 70.5527  13
   2   6  18 679.956 68.1340   4
  -2  -6  19 38.3327 31.6514  11
   2  -6 -19 27.8512 29.5704  13
   2   6  19 46.9184 31.2520   4
  -2  -6  20 344.568 46.6276  11
   2   6  20 333.707 44.5000   4
   2  -6 -20 332.382 46.1397  13
   2   6  21 1256.71 78.5409   4
   2  -6 -21 1295.60 78.1500  13
  -2   7  19 620.619 55.3484   4
   2  -7  19 648.053 55.9199  14
  -2   7  18 666.620 62.1894   4
  -2   7  17 708.749 67.9625   4
  -2   7  16 187.613 44.2228   4
  -2   7  15 1244.48 97.5008   4
  -2   7  14 2953.78 163.391   4
   2   7 -13 5024.87 401.682   8
  -2   7  13 5233.76 242.727   4
   2   7 -12 111.719 89.9920   8
  -2   7  12 15.4461 35.1199   4
  -2   7  11 4448.48 221.339   4
   2   7 -11 5406.18 404.413   8
  -2   7  10 4198.72 206.706   4
   2   7 -10 3923.45 340.900   8
   2   7  -9 376.904 113.314   8
  -2   7   9 171.630 44.0171   4
  -2   7   8 2239.15 135.943   4
   2  -7   8 1949.84 212.680   1
   2   7  -7 3812.32 314.865   8
  -2   7   7 3582.93 177.577   4
   2   7  -6 1014.37 165.647   8
  -2   7   6 923.760 80.3342   4
   2  -7   6 985.608 150.207   1
  -2   7   5 8287.25 333.477   4
   2  -7   5 7807.61 479.807   1
  -2   7   4 2568.35 143.946   4
   2  -7   4 2399.01 242.427   1
   2  -7   3 3433.66 292.151   1
   2  -7   2 5747.89 397.148   1
   2  -7   1 1507.45 202.921   1
   2  -7   1 2444.57 247.534   6
   2  -7   0 609.209 139.449   1
   2  -7   0 472.561 120.740   6
  -2   7  -1 2047.45 208.844   8
   2   7   1 2446.17 248.368   8
   2  -7  -1 2383.35 251.580   6
   2  -7  -2 5867.84 407.361   6
  -2   7  -2 5885.37 372.760   8
  -2   7  -3 2835.04 243.036   8
   2  -7  -3 3101.07 277.619   1
   2  -7  -3 3214.67 293.092   6
  -2  -7   4 2838.83 146.896  11
   2  -7  -4 2925.84 263.289   1
  -2   7  -4 2590.89 232.657   8
   2   7   4 2943.14 154.728   4
   2  -7  -4 2835.71 240.411   7
   2  -7  -4 2487.21 261.470   6
  -2  -7   5 8299.28 334.093  11
   2  -7  -5 8010.57 466.953   7
  -2   7  -5 8045.26 462.166   8
   2  -7  -5 7823.11 481.171   1
   2   7   5 8574.71 338.335   4
   2  -7  -5 8951.50 530.348   6
  -2  -7   6 883.746 80.8499  11
   2  -7  -6 897.624 159.949   6
   2  -7  -6 948.815 146.573   1
   2   7   6 956.472 80.9315   4
  -2   7  -6 1030.12 143.150   8
   2  -7  -6 1035.09 152.662   7
  -2  -7   7 3610.65 184.105  11
   2  -7  -7 3183.72 314.087   6
   2  -7  -7 3577.48 288.733   1
   2   7   7 3660.29 182.056   4
   2  -7  -7 3338.74 293.121   7
  -2   7  -7 3267.34 269.913   8
  -2  -7   8 2330.72 143.450  11
  -2   7  -8 2156.01 215.557   8
   2   7   8 2343.39 138.023   4
   2  -7  -8 2352.21 266.841   6
   2  -7  -8 2332.39 248.429   7
   2  -7  -8 2012.20 215.617   1
   2  -7  -9 145.829 92.2263   7
   2   7   9 282.099 49.4172   4
   2  -7  -9 208.389 83.6944   1
  -2  -7   9 221.423 49.7714  11
  -2   7  -9 258.193 84.2492   8
   2  -7  -9 306.568 117.853   6
   2  -7 -10 3355.67 322.941   7
  -2  -7  10 4227.07 210.589  11
   2  -7 -10 3304.77 276.050   1
   2  -7 -10 3822.00 356.117   6
   2   7  10 3888.76 197.114   4
   2   7  11 4716.26 221.871   4
   2  -7 -11 4706.99 402.081   6
   2  -7 -11 4308.88 373.666   7
   2  -7 -11 4406.97 206.864  13
  -2  -7  11 4472.26 228.837  11
  -2  -7  12 65.4775 44.2130  11
  -2  -7  12 20.3916 56.1090   5
   2  -7 -12 69.8539 96.8559   7
   2  -7 -12 24.9415 77.8128   6
   2  -7 -12 17.8175 31.0847  13
   2   7  12 15.6439 35.1532   4
  -2  -7  13 4947.29 390.434   5
  -2  -7  13 5352.82 257.010  11
   2  -7 -13 5011.25 412.000   7
   2   7  13 5718.38 252.527   4
   2  -7 -13 5037.11 236.089  13
  -2  -7  14 2996.74 172.993  11
   2  -7 -14 2692.03 153.506  13
   2   7  14 3130.33 166.683   4
  -2  -7  15 1177.90 101.013  11
   2  -7 -15 1212.58 91.5025  13
   2   7  15 1261.39 96.8464   4
   2  -7 -16 171.569 41.4720  13
  -2  -7  16 225.573 48.9968  11
   2   7  16 226.617 46.3899   4
  -2  -7  17 826.511 77.9222  11
   2   7  17 789.671 71.5846   4
   2  -7 -17 676.830 65.1814  13
   2  -7 -18 654.595 58.9805  13
   2   7  18 632.792 61.7237   4
   2  -7 -19 696.825 55.9373  13
   2   7  19 683.456 59.2924   4
  -2   8  18 769.280 58.1966   4
  -2   8  17 81.5497 28.1758   4
  -2   8  16 895.551 73.7129   4
  -2   8  15 787.444 71.0655   4
  -2   8  14 1084.38 86.6116   4
  -2   8  13 946.471 83.9637   4
  -2   8  12 3876.11 195.073   4
   2   8 -11 1122.69 185.488   8
  -2   8  11 1192.29 96.8735   4
  -2   8  10 1068.12 92.2303   4
   2   8 -10 952.108 172.398   8
   2   8  -9 7397.85 484.967   8
  -2   8   9 6493.57 289.737   4
   2   8  -8 1333.89 198.207   8
  -2   8   8 1377.97 102.731   4
   2  -8   7 3270.51 293.387   1
   2   8  -7 3256.06 309.271   8
  -2   8   7 3611.94 185.543   4
  -2   8   6 110.841 40.0109   4
   2  -8   6 156.023 75.9412   1
   2   8  -6 21.2459 58.5284   8
   2  -8   5 1099.36 175.590   1
   2   8  -5 1373.49 197.643   8
  -2   8   5 1459.81 106.565   4
   2  -8   4 7095.16 473.768   1
  -2   8   4 7605.67 318.211   4
   2  -8   3 5239.42 397.099   1
  -2   8   3 5371.86 245.809   4
   2  -8   2 818.147 154.885   1
  -2   8   1 1266.89 179.986   8
   2  -8   1 1146.67 183.427   1
  -2   8   0 238.895 87.9391   8
   2  -8   0 277.407 106.723   1
   2  -8  -1 1399.31 204.665   6
   2   8   1 1430.99 206.854   8
  -2   8  -1 1486.13 190.802   8
   2   8   2 1236.59 188.876   8
   2  -8  -2 1214.42 188.505   6
  -2   8  -2 987.846 156.474   8
  -2   8  -3 5954.29 389.074   8
   2   8   3 5559.00 412.658   8
   2  -8  -3 4963.50 393.884   1
   2   8   3 5811.74 256.545   4
   2  -8  -3 4865.29 399.091   6
   2  -8  -4 7751.14 514.670   6
   2  -8  -4 7430.44 496.883   1
   2   8   4 8171.20 332.878   4
  -2   8  -4 7393.85 460.663   8
   2   8   5 1562.38 110.455   4
   2  -8  -5 1281.77 203.134   6
   2  -8  -5 1337.38 194.769   1
  -2   8  -5 1461.91 184.516   8
   2   8   6 131.755 39.9521   4
  -2  -8   6 110.443 38.5286  11
   2  -8  -6 97.4379 75.9111   1
  -2   8  -6 67.5713 72.5202   8
   2  -8  -6 162.276 90.2727   6
  -2  -8   7 3872.79 192.315  11
   2  -8  -7 3005.84 288.984   1
   2   8   7 3765.71 193.594   4
   2  -8  -7 3862.24 350.712   6
  -2  -8   8 1408.78 106.891  11
   2  -8  -8 1208.05 171.334   1
   2   8   8 1279.65 103.047   4
   2  -8  -8 1677.32 229.637   6
  -2  -8   9 7226.36 303.718  11
   2   8   9 6780.59 294.952   4
   2  -8  -9 6453.52 478.289   6
  -2  -8  10 1092.67 95.7706  11
   2   8  10 912.674 84.8395   4
   2  -8 -10 1146.49 194.029   6
   2  -8 -10 838.562 158.773   7
  -2  -8  11 1210.00 102.927  11
   2   8  11 1157.75 96.1778   4
   2  -8 -11 1238.86 199.246   6
  -2  -8  12 4087.46 207.927  11
   2   8  12 4020.23 202.216   4
  -2  -8  13 853.340 84.5382  11
   2   8  13 860.306 79.4957   4
  -2  -8  14 1169.47 95.5714  11
   2   8  14 1167.74 91.0209   4
  -2  -8  15 844.866 78.8322  11
   2   8  15 742.661 70.6019   4
   2   8  16 965.354 76.7918   4
   2   8  17 57.2091 26.9110   4
   2   8  18 812.050 59.7848   4
  -2   9  16 398.621 41.7349   4
  -2   9  15 1570.50 93.0343   4
  -2   9  14 709.146 63.6734   4
  -2   9  13 1061.74 80.6982   4
  -2   9  12 1306.06 94.9418   4
  -2   9  11 429.761 58.0594   4
  -2   9  10 2362.09 138.886   4
  -2   9   9 400.999 55.3529   4
  -2   9   8 1368.39 102.555   4
  -2   9   7 1306.06 101.727   4
   2   9  -7 1456.54 200.831   8
  -2   9   6 3238.05 174.581   4
   2   9  -6 3106.37 306.296   8
   2  -9   6 3030.73 289.746   1
   2  -9   5 210.584 88.1350   1
  -2   9   5 365.944 56.5492   4
   2   9  -5 262.046 94.1350   8
   2   9  -4 110.032 97.0990   8
   2  -9   4 43.0969 63.3963   1
  -2   9   4 41.6135 33.3781   4
   2  -9   3 396.817 122.399   1
  -2   9   3 557.578 69.6025   4
  -2   9   3 500.327 131.090   8
   2  -9   2 5647.37 436.414   1
  -2   9   2 5876.32 421.953   8
  -2   9   2 6210.30 276.032   4
   2  -9   1 1947.53 243.602   1
  -2   9   1 2265.91 249.229   8
   2  -9   0 865.869 172.175   1
  -2   9   0 1144.33 175.232   8
   2   9   1 2328.23 142.874   4
  -2   9  -1 2220.03 244.915   8
   2   9   2 6473.34 457.504   8
   2   9   2 6521.80 285.324   4
   2  -9  -2 5782.18 443.589   1
  -2   9  -2 6138.51 418.467   8
   2  -9  -3 617.266 138.450   1
   2  -9  -3 582.616 140.107   6
   2   9   3 540.356 66.2323   4
  -2   9  -3 403.110 110.591   8
   2   9   3 341.960 114.785   8
   2   9   4 91.8231 79.2152   8
   2   9   4 124.959 45.0514   4
   2  -9  -4 64.6544 63.4420   1
   2  -9  -4 23.4680 69.0744   6
   2  -9  -5 447.697 120.323   6
   2  -9  -5 84.2859 69.7852   1
   2   9   5 254.135 110.405   8
   2   9   5 334.935 54.2211   4
   2   9   6 3204.41 168.040   4
   2  -9  -6 3086.25 306.828   6
   2   9   6 3131.66 309.196   8
   2  -9  -7 1123.94 192.454   6
   2   9   7 1446.69 103.743   4
   2   9   8 1433.58 106.202   4
   2   9   9 320.203 53.8757   4
   2   9  10 2297.30 136.604   4
   2   9  11 464.600 60.5867   4
   2   9  12 1335.21 95.8103   4
   2   9  13 986.736 78.9465   4
   2   9  14 643.865 60.3487   4
   2   9  15 1695.86 94.9292   4
   2  -9 -15 1455.38 81.1989   9
   2   9  16 342.867 40.2343   4
  -2  10  13 45.6360 24.8534   4
  -2  10  12 1034.86 73.2613   4
  -2  10  11 393.052 47.9759   4
  -2  10  10 172.113 37.5138   4
  -2  10   9 286.900 48.8189   4
  -2  10   8 125.994 39.0214   4
  -2  10   7 742.098 72.4145   4
  -2  10   6 1284.91 95.6369   4
  -2  10   5 1453.24 104.978   4
   2 -10   4 1129.19 87.0323  12
  -2  10   4 1143.88 92.1517   4
  -2  10   3 1408.78 104.145   4
  -2  10   2 276.618 51.8538   4
   2  10  -1 2035.76 127.865   4
  -2  10   1 1728.64 120.436   4
   2  10   0 797.641 78.1270   4
  -2  10   0 627.895 71.4175   4
   2  10   1 1804.36 121.277   4
  -2  10  -1 1734.19 120.127   4
   2  10   2 333.656 53.5844   4
   2  10   3 1410.20 103.302   4
   2  10   4 1226.68 95.8410   4
   2  10   5 1358.92 100.715   4
   2  10   6 1351.42 98.9645   4
   2  10   7 837.641 76.6979   4
   2  10   8 121.776 36.9951   4
   2  10   9 410.732 52.5900   4
   2  10  10 209.951 40.6857   4
   2  10  11 400.403 48.2215   4
   2  10  12 1061.84 73.7025   4
   2  10  13 56.4981 25.7032   4
   2  11  -9 879.900 55.1267  10
   2 -11   9 1123.79 68.6560  12
   2 -11   8 49.5483 22.8480  12
  -2  11   8 92.0963 28.3908   4
  -2  11   7 947.968 70.8647   4
  -2  11   6 536.526 54.3799   4
  -2  11   5 1148.52 80.9413   4
   2  11  -5 1075.76 81.0873   4
  -2  11   4 185.253 39.6573   4
   2  11  -4 237.258 43.3662   4
  -2  11   3 221.531 41.6171   4
   2  11  -3 198.966 39.0546   4
  -2  11   2 663.508 64.5041   4
   2  11  -2 683.047 65.9422   4
  -2  11   1 729.219 69.3226   4
   2  11  -1 788.128 70.6146   4
  -2  11   0 224.009 45.6067   4
   2  11   0 245.225 42.7991   4
   2  11   1 763.064 69.2757   4
  -2  11  -1 731.604 68.8207   4
   2  11   2 752.216 67.3940   4
  -2  11  -2 708.849 67.1332   4
   2  11   3 200.272 39.3404   4
  -2  11  -3 170.495 39.7685   4
   2  11   4 179.876 37.1080   4
  -2  11  -4 202.687 39.7581   4
   2  11   5 1043.78 78.1153   4
   2  11   6 650.791 59.5643   4
   2  11   7 1076.64 74.4828   4
   2  11   8 38.9966 19.9388  10
   2  11   8 44.3459 26.4775   4
   2  11   9 1468.06 84.8218   4
  -2  12   2 225.054 33.8432   4
   2  12  -2 303.700 35.8752   4
   2  12  -1 1047.45 65.8751   4
  -2  12   1 967.487 64.2457   4
   2  12   0 219.954 31.9198   4
  -2  12   0 257.946 34.4833   4
   2  12   1 1015.28 64.2760   4
  -2  12  -1 949.821 64.9793   4
  -2  12  -2 321.275 37.6416   4
   2  12   2 319.927 36.1322   4
   3   0   0 14.0862 31.0736   2
   3   0   0 9.50069 10.0639   8
   3   0   0 2.37792 17.8328   6
   3   0  -1 3830.74 165.936   6
   3   0  -1 3947.95 162.301   8
   3   0   2 4439.36 235.404   2
   3   0  -2 4701.19 240.849   2
   3   0  -2 4355.36 191.500   8
   3   0  -3 5307.09 271.279   2
   3   0   3 5918.25 280.601   2
   3   0  -3 5608.60 245.207   8
   3   0  -4 55351.3 1844.49   2
   3   0  -4 52883.0 1812.14   8
   3   0   4 55261.0 1843.54   2
   3   0  -5 5438.63 266.244   8
   3   0  -5 5562.49 275.355   2
   3   0   5 5630.41 274.935   2
   3   0  -6 5782.08 292.871   2
   3   0  -6 6385.47 322.178   7
   3   0   6 6447.83 299.802   2
   3   0  -6 5989.43 299.897   8
   3   0  -7 2412.22 177.280   7
   3   0   7 2215.36 151.896   2
   3   0  -7 2100.45 150.932   2
   3   0  -7 2047.02 163.516   8
   3   0   8 1157.25 102.897   2
   3   0  -8 878.999 109.811   8
   3   0  -8 873.697 114.693   7
   3   0  -8 837.945 91.6833   2
   3   0  -9 2469.31 188.232   7
   3   0  -9 1570.03 157.981   8
   3   0 -10 698.451 114.348   8
   3   0 -10 508.051 96.7690   7
   3   0 -11 5489.33 353.779   8
   3   0 -11 5704.14 346.790   7
   3   0 -12 1116.50 146.890   7
   3   0 -12 1049.16 83.3580  13
   3   0  13 2173.79 125.497   4
  -3   0  13 2274.86 125.992   4
   3   0 -13 2313.12 133.029  13
   3   0 -13 2216.47 213.617   7
   3   0 -14 239.320 79.7942   7
  -3   0  14 210.089 42.7880   4
   3   0  14 190.970 40.8147   4
   3   0 -14 155.776 42.3699  13
   3   0 -15 1350.18 174.925   7
   3   0 -15 1486.96 108.389  13
   3   0  15 1381.27 101.677   4
  -3   0  15 1458.78 103.001   4
   3   0 -16 2240.42 229.319   7
   3   0  16 2624.72 148.823   4
   3   0 -16 2348.70 145.864  13
  -3   0  16 2501.49 145.165   4
   3   0 -17 1672.45 117.938  13
  -3   0  17 1471.29 109.549   4
   3   0  17 1650.00 115.034   4
   3   0  18 105.651 40.5722   4
  -3   0  18 141.980 42.7067   4
   3   0 -18 142.620 44.8100  13
   3   0  19 6066.25 265.497   4
  -3   0  19 5577.09 257.769   4
   3   0 -19 5753.42 261.140  13
  -3   0  20 5573.38 245.580   4
   3   0  20 5484.92 247.740   4
   3   0 -20 5133.18 241.204  13
   3   0 -21 4.18012 31.0444  13
   3   0  21-26.1624 36.9051   3
   3   0  22-22.8628 30.8172   3
   3   0 -22 10.4586 26.3943  13
  -3   0  22 33.8500 22.4945  11
   3   0  23 296.490 46.5422   3
   3  -1  23 48.0155 30.0358   3
   3  -1  22 1930.87 121.127   3
   3   1 -21 446.519 51.6877  13
   3  -1  21 575.314 69.6529   3
  -3   1  21 455.243 56.6675   4
   3  -1  20 146.710 50.9759   3
  -3   1  20 253.529 47.2604   4
   3   1 -20 258.184 44.7315  13
  -3   1  19 5992.39 265.876   4
   3   1 -19 5956.19 260.405  13
  -3   1  18 930.783 84.5348   4
   3   1 -18 868.975 80.9670  13
   3  -1  17 1579.30 112.812   4
  -3   1  17 1428.84 105.061   4
   3   1 -17 1335.56 103.347  13
   3  -1  16 4965.26 231.688   4
   3   1 -16 4822.96 226.962  13
  -3   1  16 4757.25 224.815   4
  -3   1  15 2811.97 153.873   4
   3  -1  15 2970.16 159.823   4
   3   1 -15 2683.90 276.791   8
   3   1 -15 2818.36 156.385  13
  -3   1  14 4782.18 209.519   4
   3   1 -14 4945.39 363.163   8
   3   1 -14 4707.50 309.356   7
   3   1 -14 5028.96 217.979  13
   3   1 -13 751.397 114.037   7
  -3   1  13 577.151 59.4363   4
   3   1 -13 774.249 144.356   8
   3   1 -13 616.785 63.8853  13
   3  -1  13 696.658 66.1455   4
   3   1 -12 6894.49 417.106   8
   3   1 -12 6561.42 376.828   7
   3   1 -11 1283.35 144.306   7
   3   1 -11 1318.53 168.755   8
   3  -1  10 19494.4 740.565   2
   3   1 -10 21072.0 823.000   7
   3   1 -10 21825.5 860.742   8
   3  -1   9 4366.31 232.953   2
   3   1  -9 4815.01 278.427   7
   3   1  -9 4516.49 284.783   8
   3  -1   8 29952.1 1071.95   2
   3   1  -8 30424.4 1126.42   8
   3   1  -7 15388.0 620.977   8
   3  -1   7 14649.5 587.099   2
   3  -1   6 10398.5 433.605   2
   3   1  -6 9761.02 436.003   8
   3   1  -5 1021.40 106.461   2
   3   1  -5 1119.93 103.065   8
   3  -1   5 1387.32 115.330   2
   3   1  -4 18214.0 695.060   2
   3  -1   4 18362.4 694.822   2
   3   1  -4 17846.5 668.256   8
   3   1  -3 5052.12 255.939   2
   3   1  -3 4515.57 220.829   8
   3  -1   3 4845.21 251.473   2
   3   1  -2 4588.26 238.481   2
   3   1  -2 4200.10 192.833   8
   3   1  -1 6607.25 264.439   8
   3  -1   1 6362.55 278.109   6
   3   1  -1 7231.34 325.532   2
   3   1   0 21205.8 745.071   8
   3  -1   0 20929.6 768.586   6
   3  -1   0 23241.1 824.342   2
   3  -1  -1 6318.30 264.825   6
   3   1   1 5701.04 229.637   8
   3  -1  -1 6499.57 300.245   2
   3   1   2 3849.93 220.297   2
   3   1   2 3926.29 164.713   8
   3  -1  -2 4221.53 226.838   2
   3   1   3 5131.52 261.727   2
   3  -1  -3 4695.39 251.772   2
   3  -1  -4 17698.9 683.387   2
   3   1   4 18073.4 686.285   2
   3  -1  -5 1240.65 111.055   2
   3  -1  -6 10238.6 458.547   7
   3  -1  -6 9466.27 416.845   2
   3  -1  -7 14753.3 616.389   7
   3  -1  -7 14043.8 567.297   2
   3  -1  -8 30425.6 1126.28   7
   3  -1  -8 29097.8 1056.43   2
   3  -1  -9 4490.70 286.936   7
   3  -1  -9 3975.44 221.877   2
   3  -1 -10 21990.4 909.925   7
   3  -1 -11 1125.62 152.744   7
   3  -1 -12 7161.76 421.825   7
   3  -1 -12 6618.33 282.271  13
   3   1  13 666.811 65.9386   4
   3  -1 -13 797.914 135.102   7
  -3  -1  13 681.169 64.9028   4
   3  -1 -13 731.495 72.8636  13
  -3  -1  14 4813.27 220.421   4
   3   1  14 4701.72 217.366   4
   3  -1 -14 5002.94 229.926  13
   3  -1 -14 4601.34 345.870   7
   3   1  15 2917.50 156.589   4
  -3  -1  15 2941.21 158.982   4
   3  -1 -15 2927.33 271.707   7
   3  -1 -15 2764.47 162.528  13
   3   1  16 4677.61 220.465   4
  -3  -1  16 4647.39 220.533   4
   3  -1 -16 3923.80 337.076   7
   3  -1 -16 4636.04 226.247  13
  -3  -1  17 1764.17 118.280   4
   3   1  17 1551.40 112.554   4
   3  -1 -17 1536.17 116.929  13
   3  -1 -17 1581.78 200.324   7
   3  -1 -18 728.634 154.068   7
   3  -1 -18 819.450 84.2393  13
   3   1  18 850.803 82.7522   4
   3   1  19 6177.01 276.129   4
   3  -1 -19 6289.75 280.654  13
   3   1  20 228.976 52.9023   3
   3  -1 -20 256.247 51.3113  13
   3   1  20 287.606 51.9660   4
   3   1  21 366.690 55.5125   4
   3  -1 -21 453.952 59.9143  13
  -3  -1  22 1842.81 102.589  11
   3   1  22 1774.19 116.785   3
   3  -1 -22 1958.85 114.268  13
  -3  -1  23 37.0946 19.0801  11
   3   1  23 50.9308 29.8095   3
   3  -1 -23 24.2729 26.6105  13
   3  -2  23 2192.05 117.646   3
  -3   2  22 4154.46 184.426   4
   3  -2  22 4130.81 194.590   3
  -3   2  21 2850.03 149.088   4
   3  -2  21 2872.47 158.642   3
  -3   2  20 4103.58 197.966   4
   3  -2  20 4194.66 210.535   3
  -3   2  19 404.092 58.2217   4
  -3   2  18 3433.73 179.366   4
  -3   2  17 6345.56 278.509   4
  -3   2  16 12861.2 477.216   4
   3   2 -16 12652.3 699.464   8
   3   2 -16 12173.0 468.101  13
  -3   2  15 4732.79 217.759   4
   3   2 -15 4366.39 360.382   8
   3   2 -15 4726.80 214.955  13
  -3   2  14 4414.03 204.169   4
   3   2 -14 4567.21 357.414   8
   3   2 -14 4380.35 202.963  13
  -3   2  13 15793.9 564.583   4
   3   2 -13 15394.8 757.188   8
   3   2 -12 3556.37 287.595   8
  -3   2  12 3252.32 160.118   4
   3  -2  12 3463.19 168.102   4
   3   2 -11 8461.57 472.922   8
   3  -2  10 313.276 56.4868   2
   3   2 -10 457.597 98.4143   8
   3  -2   9 130.490 43.9071   2
   3   2  -9 124.339 56.5050   8
   3  -2   8 13381.8 547.419   2
   3   2  -8 13353.2 590.644   8
   3   2  -7 10124.6 468.250   8
   3  -2   7 10133.6 445.827   2
   3   2  -6 13796.2 567.229   8
   3  -2   6 13351.1 557.657   2
   3  -2   5 12245.3 514.557   2
   3   2  -5 12294.4 510.942   8
   3  -2   4 49967.4 1772.60   2
   3   2  -4 53334.6 1761.94   8
   3   2  -3 9905.58 405.000   8
   3  -2   3 9487.10 427.289   2
   3  -2   2 5604.34 279.125   6
   3   2  -2 6057.57 270.205   8
   3   2  -1 4646.15 218.463   8
   3  -2   1 4285.19 230.410   6
   3   2   0 9951.64 392.411   8
   3  -2   0 10506.0 444.106   2
   3  -2   0 9549.03 412.725   6
   3   2   1 5280.66 210.026   8
   3  -2  -1 4469.50 223.956   6
   3  -2  -1 4883.62 245.085   2
   3  -2  -2 5829.91 285.831   2
   3  -2  -2 5278.06 266.320   6
  -3   2  -2 5238.75 190.761   8
   3  -2  -3 8877.05 403.693   2
  -3   2  -3 8977.46 311.448   8
   3  -2  -3 9457.74 424.402   7
   3  -2  -4 51237.8 1719.98   2
  -3   2  -4 49003.0 1615.96   8
   3  -2  -4 52548.4 1747.46   7
   3  -2  -5 12349.4 532.813   7
  -3   2  -5 11726.0 425.664   8
   3  -2  -5 12121.0 502.995   2
  -3   2  -6 12753.1 463.636   8
   3  -2  -6 12830.4 531.086   2
   3  -2  -6 12067.5 554.936   7
  -3   2  -7 10377.4 400.504   8
   3  -2  -7 9949.44 446.730   2
   3  -2  -8 12703.6 526.810   2
  -3   2  -8 12703.2 496.450   8
   3  -2  -9 168.287 75.8506   7
   3  -2  -9 85.4923 38.0572   2
  -3   2  -9 113.174 40.5067   8
   3  -2 -10 429.170 95.2689   7
   3  -2 -11 7764.50 456.168   7
   3   2  12 3148.28 156.810   4
   3  -2 -12 3411.44 170.546  13
   3  -2 -12 3218.86 284.589   7
   3  -2 -13 15600.0 580.263  13
   3   2  13 15908.1 568.963   4
   3  -2 -13 15474.6 763.077   7
   3   2  14 4656.19 211.819   4
   3  -2 -14 4731.73 365.690   7
   3  -2 -14 4409.53 221.632  13
   3   2  15 4522.40 215.428   4
   3  -2 -15 4462.26 362.240   7
   3  -2 -15 4494.84 224.420  13
   3   2  16 12880.2 485.772   4
   3  -2 -16 12126.5 683.887   7
   3  -2 -16 12695.7 497.098  13
   3  -2 -17 6776.44 299.132  13
   3   2  17 6510.28 286.110   4
   3  -2 -17 5861.57 436.785   7
   3   2  18 3672.68 185.371   4
   3  -2 -18 3364.70 312.845   7
   3  -2 -18 3201.06 184.972  13
   3   2  19 499.292 67.0231   3
   3  -2 -19 485.797 67.2464  13
   3   2  19 477.965 62.1390   4
   3   2  20 4005.13 203.763   3
   3  -2 -20 3877.21 200.577  13
   3   2  20 4083.25 197.243   4
  -3  -2  21 2752.71 146.883  11
   3   2  21 2893.80 150.691   4
   3   2  21 2831.59 155.744   3
   3  -2 -21 2689.96 152.239  13
   3   2  22 4026.51 182.180   4
  -3  -2  22 4079.73 178.837  11
   3  -2 -22 4072.83 188.224  13
   3   2  22 3992.22 189.296   3
  -3  -2  23 2075.22 101.079  11
   3   2  23 2307.10 117.124   3
   3  -2 -23 2139.59 114.418  13
   3  -3  23 208.765 32.8341   3
  -3   3  22 530.789 50.8344   4
   3  -3  22 469.462 52.5961   3
  -3   3  21 2446.68 131.136   4
   3  -3  21 2473.92 138.716   3
  -3   3  20 1260.39 91.5761   4
   3  -3  20 1197.23 95.6952   3
   3  -3  19 451.683 63.4143   3
  -3   3  19 448.896 58.7301   4
   3  -3  18 171.994 47.5737   3
  -3   3  18 190.600 46.0436   4
  -3   3  17 629.190 69.8616   4
  -3   3  16 195.908 45.9602   4
   3   3 -15 4797.47 390.661   8
  -3   3  15 4790.13 221.669   4
  -3   3  14 3623.35 176.848   4
   3   3 -14 2939.83 293.239   8
  -3   3  13 3604.14 177.337   4
   3   3 -13 3878.12 321.524   8
   3   3 -12 3368.05 284.840   8
  -3   3  12 2609.86 139.569   4
  -3   3  11 3171.33 154.811   4
   3   3 -11 3735.72 288.727   8
   3  -3  10 539.698 81.2849   2
   3   3 -10 555.201 108.358   8
   3   3  -9 1579.64 172.378   8
   3  -3   9 1305.97 129.838   2
   3   3  -8 7218.10 386.655   8
   3  -3   8 6326.21 339.789   2
   3   3  -7 7213.11 388.255   8
   3  -3   7 7604.44 373.119   2
   3   3  -6 7907.82 384.788   8
   3  -3   6 7069.13 365.996   2
   3  -3   5 12330.0 541.321   2
   3   3  -5 12641.7 540.234   8
   3   3  -4 1804.18 146.997   8
   3  -3   3 7116.36 358.668   1
   3   3  -3 7444.07 349.346   8
   3  -3   2 5016.27 291.035   1
   3  -3   2 5681.44 298.252   6
   3   3  -2 5534.52 279.744   8
   3  -3   1 2937.94 200.682   6
   3  -3   1 3103.91 208.289   1
   3   3  -1 3357.52 194.117   8
   3  -3   0 9007.71 435.101   1
   3  -3   0 8900.98 425.860   6
   3  -3  -1 3200.93 210.778   6
  -3   3  -2 5140.01 225.410   8
   3  -3  -2 5489.77 292.502   6
   3  -3  -3 7481.50 354.801   1
   3  -3  -3 7007.61 355.548   7
  -3   3  -3 6396.52 271.653   8
   3  -3  -4 1950.70 168.005   7
  -3   3  -4 1619.75 103.284   8
   3  -3  -5 13580.8 559.267   2
  -3   3  -5 12506.2 479.215   8
   3  -3  -5 12997.9 579.366   7
  -3   3  -6 7428.82 308.104   8
   3  -3  -6 6846.03 357.927   2
   3  -3  -6 6887.21 389.211   7
   3  -3  -7 6564.27 348.542   2
   3  -3  -7 7237.34 399.505   7
  -3   3  -7 7086.52 310.505   8
   3  -3  -8 6503.07 393.476   7
  -3   3  -8 6568.07 310.753   8
   3  -3  -8 7018.39 349.563   2
   3  -3  -9 1482.82 176.599   7
   3  -3  -9 1298.89 130.726   2
   3  -3 -10 654.129 65.3659  13
   3  -3 -11 3504.80 176.803  13
   3   3  11 3531.88 166.445   4
   3   3  12 2593.65 139.848   4
   3  -3 -12 2743.86 268.964   7
   3  -3 -12 2744.36 154.242  13
   3  -3 -13 3740.15 330.158   7
   3   3  13 3545.02 177.026   4
   3  -3 -14 3376.20 322.346   7
   3   3  14 3751.97 184.978   4
   3   3  15 4926.69 229.260   4
   3  -3 -15 5142.18 404.126   7
   3  -3 -16 275.223 109.540   7
   3   3  16 212.084 45.6014   4
   3  -3 -16 250.168 54.2719  13
   3   3  17 565.001 67.3095   4
   3  -3 -17 706.463 153.034   7
   3   3  17 577.136 70.7164   3
   3  -3 -17 772.094 82.6542  13
   3  -3 -18 22.1936 56.6613   7
   3   3  18 142.857 41.1605   4
   3  -3 -18 143.239 48.5557  13
   3   3  18 139.638 41.9700   3
   3   3  19 435.748 63.0190   3
   3   3  19 469.368 60.8421   4
   3  -3 -19 517.084 66.7263  13
   3   3  20 1252.28 97.4975   3
   3  -3 -20 1438.50 106.538  13
  -3  -3  20 1397.45 101.449  11
   3   3  20 1332.61 97.1063   4
   3  -3 -21 2498.91 139.281  13
  -3  -3  21 2474.83 135.644  11
   3   3  21 2331.37 130.586   4
   3   3  21 2481.05 135.919   3
   3  -3 -22 573.957 58.6295  13
  -3  -3  22 594.689 54.6006  11
   3   3  22 563.853 53.7475   4
   3   3  22 450.033 51.4952   3
  -3  -3  23 191.364 29.3836  11
   3  -3 -23 186.943 35.0184  13
   3   3  23 190.105 31.0525   3
  -3   4  22 274.059 36.4571   4
   3  -4  22 288.481 35.3561   3
   3  -4  21 1072.96 75.6280   3
  -3   4  21 1066.33 77.9378   4
  -3   4  20 701.664 65.6112   4
   3  -4  20 730.432 67.1063   3
  -3   4  19 724.300 68.7670   4
   3  -4  19 757.141 73.6515   3
  -3   4  18 686.303 69.2624   4
   3  -4  18 503.387 67.6964   3
   3  -4  17 2727.48 157.835   3
  -3   4  17 2660.84 150.846   4
   3  -4  16 3825.99 196.385   3
  -3   4  16 3683.61 187.703   4
  -3   4  15 788.207 75.9747   4
   3  -4  15 780.012 79.7447   3
  -3   4  14 1979.13 121.006   4
   3  -4  14 1675.42 119.605   3
  -3   4  13 516.153 59.8777   4
   3   4 -13 518.769 125.061   8
   3  -4  13 532.884 63.3503   3
   3  -4  12 1553.57 104.415   3
   3   4 -12 1605.11 200.205   8
  -3   4  12 1246.20 93.2916   4
  -3   4  11 11588.6 429.069   4
   3   4 -11 12103.5 622.073   8
   3  -4  11 11232.3 434.357   3
  -3   4  10 3430.56 165.809   4
   3   4 -10 4021.19 303.653   8
   3  -4  10 3644.82 243.548   2
   3   4  -9 6693.58 404.564   8
   3  -4   9 6736.69 365.124   2
   3   4  -8 7596.54 420.511   8
   3  -4   8 6844.52 378.614   2
   3   4  -7 6652.96 375.798   8
   3  -4   7 6023.86 351.084   2
   3   4  -6 3124.43 234.574   8
   3  -4   5 89.6044 50.9027   1
   3   4  -5 147.124 54.0561   8
   3   4  -4 10861.9 491.404   8
   3  -4   4 10043.1 485.765   1
   3  -4   3 14544.7 648.652   1
   3   4  -3 16113.0 652.788   8
   3   4  -2 2829.17 200.042   8
   3  -4   2 2674.19 210.396   6
   3  -4   2 2542.82 203.709   1
   3   4  -1 5048.19 280.164   8
   3  -4   1 4698.77 289.504   1
   3  -4   1 4660.70 292.933   6
   3  -4   0 931.447 120.241   6
   3  -4   0 736.539 107.137   1
   3   4   0 1118.71 118.565   8
   3  -4  -1 4889.86 297.182   6
  -3   4  -2 2450.83 157.543   8
   3  -4  -2 2819.35 214.816   6
   3  -4  -3 14093.2 609.192   7
   3  -4  -3 14340.7 615.192   6
  -3   4  -3 12478.7 518.777   8
   3  -4  -3 14112.3 599.625   1
   3  -4  -4 10117.1 496.951   7
  -3   4  -4 10135.2 421.868   8
   3  -4  -4 10616.4 510.539   6
   3  -4  -4 10254.7 485.198   1
   3  -4  -5 143.891 68.1103   7
   3  -4  -5 122.613 54.4885   1
  -3   4  -5 102.178 38.8928   8
   3  -4  -6 3438.73 257.413   7
   3  -4  -6 2948.63 218.972   1
  -3   4  -6 2955.91 183.186   8
   3  -4  -7 5902.06 342.305   2
  -3   4  -7 6037.87 297.248   8
   3  -4  -7 6000.63 379.530   7
   3  -4  -8 7121.35 432.836   7
   3  -4  -8 7077.07 379.767   2
   3  -4  -9 6286.30 356.657   2
   3  -4  -9 6220.43 419.784   7
   3  -4  -9 6903.99 278.129  13
   3   4  10 3801.86 174.765   4
   3  -4 -10 3365.33 300.576   7
   3  -4 -10 3633.72 181.886  13
   3  -4 -11 12332.4 653.015   7
   3  -4 -11 11908.9 453.809  13
   3   4  11 11585.4 438.385   4
   3   4  11 11720.9 440.618   3
   3   4  12 1580.81 103.154   4
   3  -4 -12 1659.06 214.118   7
   3   4  12 1467.84 101.837   3
   3  -4 -12 1323.36 104.677  13
   3  -4 -13 589.225 71.2491  13
   3   4  13 579.946 64.1116   4
   3   4  13 553.379 63.9851   3
   3   4  14 1573.57 110.929   4
   3   4  14 1696.31 114.512   3
   3  -4 -14 1767.61 123.498  13
   3   4  15 810.635 77.4102   4
   3   4  15 719.407 75.1623   3
   3  -4 -15 690.974 80.0584  13
   3  -4 -15 909.929 175.916   7
   3  -4 -16 4002.30 359.908   7
   3   4  16 3635.34 189.304   3
   3  -4 -16 3734.63 201.715  13
   3   4  16 3792.32 190.792   4
   3   4  17 2822.82 154.428   4
   3   4  17 2549.71 150.601   3
   3  -4 -17 2658.14 291.522   7
   3   4  18 550.380 65.7504   3
   3   4  18 706.757 70.9291   4
  -3  -4  19 838.346 80.1713  11
   3   4  19 765.980 73.7025   4
   3   4  19 663.453 68.5518   3
  -3  -4  20 770.209 73.0424  11
   3   4  20 706.883 67.7302   4
   3   4  20 704.146 64.7780   3
  -3  -4  21 1162.23 83.5982  11
   3   4  21 1174.70 80.4182   4
   3   4  21 1024.45 71.8325   3
  -3  -4  22 317.037 40.1925  11
   3  -4 -22 228.203 40.4323  13
   3   4  22 297.768 37.5313   4
   3   4  22 299.802 32.8187   3
  -3   5  21 73.3430 24.2151   4
  -3   5  20 458.397 50.2286   4
  -3   5  19 1788.16 107.714   4
  -3   5  18 528.939 60.7824   4
  -3   5  17 5860.51 256.145   4
  -3   5  16 3676.99 185.577   4
  -3   5  15 2115.87 130.203   4
  -3   5  14 6032.30 265.057   4
  -3   5  13 5030.48 230.415   4
   3   5 -12 3200.65 303.192   8
  -3   5  12 2976.47 160.921   4
  -3   5  11 5945.41 255.868   4
   3   5 -11 5857.10 415.380   8
  -3   5  10 2166.91 124.386   4
   3  -5  10 2011.13 190.458   2
   3   5  -9 1636.66 193.302   8
  -3   5   9 1533.35 97.5045   4
   3  -5   9 1234.32 153.260   2
   3   5  -8 2282.90 224.756   8
  -3   5   8 2221.52 121.031   4
   3  -5   8 2252.23 207.491   2
   3  -5   7 1723.31 181.885   1
   3   5  -7 1996.57 199.847   8
   3  -5   6 1901.64 185.642   1
   3   5  -6 1643.34 180.671   8
   3  -5   5 15472.0 716.595   1
   3   5  -5 17706.8 744.692   8
   3   5  -4 3139.20 243.741   8
   3  -5   4 3116.53 251.449   1
   3   5  -3 8163.48 418.757   8
   3  -5   3 7038.89 412.128   1
   3  -5   2 2605.99 227.236   1
   3   5  -2 3497.31 245.389   8
   3  -5   1 2342.33 212.580   1
   3   5  -1 2708.32 214.513   8
   3   5   0 1613.03 164.204   8
   3  -5   0 1200.70 150.986   1
  -3   5  -1 2283.80 175.738   8
   3   5   1 2506.09 210.635   8
  -3   5  -2 2710.96 189.652   8
  -3   5  -3 7760.69 364.990   8
   3  -5  -3 7209.05 415.365   1
   3  -5  -4 3055.44 251.261   7
  -3   5  -4 3115.30 200.927   8
   3  -5  -4 2858.51 235.740   1
  -3   5  -5 15994.3 634.261   8
   3  -5  -5 15327.7 716.085   7
   3  -5  -5 15489.9 698.857   1
   3  -5  -6 1863.50 181.209   1
   3  -5  -6 1404.21 176.368   7
  -3   5  -6 1505.93 137.766   8
   3  -5  -7 1676.31 177.782   1
   3  -5  -7 2055.50 214.893   7
   3  -5  -8 2241.01 207.420   2
   3  -5  -8 2191.03 234.311   7
   3   5   8 2381.14 127.035   4
   3  -5  -8 2314.23 128.611  13
   3   5   9 1608.53 101.718   4
   3  -5  -9 1524.60 104.787  13
   3  -5  -9 1637.62 210.176   7
   3  -5  -9 1610.62 172.545   2
   3  -5 -10 2210.35 249.092   7
   3   5  10 2318.59 131.612   4
   3  -5 -10 2400.00 138.489  13
   3  -5 -11 6070.23 268.980  13
   3  -5 -11 6371.99 451.506   7
   3   5  11 6007.28 260.846   4
   3   5  12 3173.44 167.624   4
   3  -5 -12 3024.72 307.818   7
   3  -5 -12 3343.68 177.318  13
   3  -5 -13 5022.94 412.657   7
   3   5  13 5269.19 234.596   4
   3  -5 -13 4740.38 247.402  13
   3   5  14 6326.84 274.048   4
   3  -5 -14 6060.73 462.063   7
   3  -5 -14 6052.72 281.360  13
   3  -5 -15 2207.07 267.082   7
   3   5  15 2182.43 132.064   4
   3   5  15 1981.49 122.523   3
   3  -5 -15 2088.00 138.630  13
  -3  -5  16 3895.29 203.737  11
   3   5  16 4102.06 194.214   4
   3   5  16 3350.52 176.376   3
   3  -5 -16 3821.81 198.289  13
   3   5  17 6113.75 259.563   4
   3  -5 -17 5992.17 267.436  13
   3   5  17 5464.73 240.876   3
   3  -5 -18 538.959 65.4300  13
   3   5  18 366.268 47.2731   3
   3   5  18 458.226 58.8220   4
  -3  -5  19 2105.62 126.871  11
   3   5  19 1770.37 111.193   4
   3  -5 -19 1933.76 121.051  13
  -3  -5  20 498.013 58.7835  11
   3  -5 -20 535.609 58.7316  13
   3   5  20 503.852 52.6529   4
  -3  -5  21 88.1759 29.8021  11
   3   5  21 110.630 28.0906   4
   3  -5 -21 78.6473 31.3723  13
  -3   6  20 451.842 44.9304   4
   3  -6  20 455.821 49.3640  14
  -3   6  19 1620.49 94.7274   4
  -3   6  18 186.132 38.4141   4
  -3   6  17 2824.69 148.765   4
  -3   6  16 966.431 82.8700   4
  -3   6  15 544.575 61.7058   4
  -3   6  14 758.212 75.8748   4
  -3   6  13 1376.79 104.265   4
  -3   6  12 239.984 48.2948   4
  -3   6  11 1932.47 122.474   4
   3   6 -11 1996.08 237.893   8
  -3   6  10 2579.67 144.467   4
   3   6 -10 2976.90 286.089   8
   3  -6  10 2625.42 231.651   2
   3  -6   9 4417.70 330.710   2
  -3   6   9 4826.25 218.183   4
   3   6  -9 5260.17 385.001   8
  -3   6   8 1337.33 94.3062   4
   3   6  -8 1599.17 196.595   8
   3  -6   7 916.831 139.878   1
  -3   6   7 1095.75 81.8276   4
   3   6  -7 1007.55 157.811   8
   3  -6   6 1960.52 205.306   1
  -3   6   6 1726.48 106.801   4
   3   6  -6 1993.17 206.993   8
   3  -6   6 1809.00 113.026  14
  -3   6   5 5908.15 250.493   4
   3  -6   5 6065.51 255.950  14
   3  -6   5 5751.73 386.049   1
   3  -6   4 402.626 50.5779  14
  -3   6   4 397.707 48.1845   4
   3   6  -4 518.919 113.882   8
   3  -6   4 489.895 109.524   1
   3   6  -3 2421.25 222.547   8
   3  -6   3 2154.66 215.450   1
  -3   6   3 2005.80 114.894   4
   3   6  -2 665.370 120.625   8
   3  -6   2 472.434 105.903   1
   3   6  -1 152.161 74.3321   8
   3  -6   1 114.139 67.9503   1
   3  -6   0 16.3730 53.8457   1
   3   6   0 30.4972 57.1767   8
   3   6   1 92.0630 63.9532   8
  -3   6  -1 163.102 61.9080   8
  -3   6  -2 573.456 96.7120   8
   3  -6  -3 1961.39 206.776   1
  -3   6  -3 2266.34 191.303   8
   3   6   3 2278.30 122.318   4
   3  -6  -4 341.761 99.4510   1
  -3   6  -4 461.453 90.0862   8
   3   6   4 382.350 47.6993   4
  -3  -6   5 6321.93 262.554  11
   3  -6  -5 6113.82 401.945   7
   3   6   5 6513.11 261.439   4
   3  -6  -5 5601.90 383.533   1
  -3  -6   6 1753.72 110.090  11
   3  -6  -6 1694.62 201.002   7
   3   6   6 1810.86 107.693   4
  -3  -6   7 1121.36 89.6952  11
   3  -6  -7 1154.22 159.597   1
   3  -6  -7 1253.68 181.377   7
   3   6   7 1123.02 84.2487   4
   3  -6  -8 1634.64 186.109   2
   3  -6  -8 1412.02 95.6352  13
   3   6   8 1424.75 97.9232   4
   3  -6  -8 1373.55 193.285   7
   3  -6  -9 4576.86 327.610   2
   3   6   9 4929.20 217.273   4
   3  -6  -9 4477.50 212.188  13
   3  -6  -9 4812.87 380.465   7
   3  -6 -10 2908.23 295.991   7
   3   6  10 2804.03 149.747   4
   3  -6 -10 2582.53 149.193  13
  -3  -6  11 2152.94 139.286  11
   3  -6 -11 1928.61 125.145  13
   3   6  11 2044.91 126.858   4
   3  -6 -11 2072.35 255.576   7
   3  -6 -12 253.835 50.3842  13
  -3  -6  12 145.943 46.1611  11
   3   6  12 216.482 45.9070   4
  -3  -6  13 1549.17 118.524  11
   3  -6 -13 1497.28 219.903   7
   3  -6 -13 1405.40 106.806  13
   3   6  13 1401.53 105.618   4
  -3  -6  14 625.859 78.0695  11
   3   6  14 640.265 69.3772   4
   3  -6 -14 718.507 76.7089  13
  -3  -6  15 504.160 71.4327  11
   3  -6 -15 455.515 56.1498   9
   3   6  15 590.269 64.9031   4
   3  -6 -15 562.092 67.1440  13
   3   6  16 946.283 82.7812   4
   3  -6 -16 1014.16 89.1990  13
  -3  -6  16 1106.55 98.9250  11
  -3  -6  17 3136.28 166.053  11
   3  -6 -17 2587.05 150.211  13
   3   6  17 2850.34 149.845   4
  -3  -6  18 191.721 45.9761  11
   3   6  18 183.893 38.0136   4
   3  -6 -18 234.838 43.7382  13
   3   6  19 1485.32 89.9080   4
   3  -6 -19 1394.18 93.2656  13
   3   6  20 555.835 48.1010   4
   3  -6 -20 568.491 52.3758  13
   3  -7  19 590.444 50.8906  14
  -3   7  19 639.965 48.3709   4
  -3   7  18 1371.91 81.3438   4
   3  -7  18 1277.73 83.6419  14
   3  -7  17 162.337 37.3687  14
  -3   7  17 242.855 39.7175   4
  -3   7  16 2333.42 128.381   4
   3  -7  16 2389.17 135.515  14
  -3   7  15 817.787 72.3629   4
  -3   7  14 1397.22 99.8752   4
  -3   7  13 1308.10 97.3903   4
  -3   7  12 8770.12 354.672   4
  -3   7  11 661.551 70.8993   4
   3   7 -10 3200.15 309.666   8
  -3   7  10 2781.28 159.449   4
   3  -7  10 3036.71 165.077  14
   3  -7   9 5712.19 401.377   2
  -3   7   9 6172.52 273.985   4
   3   7  -9 6879.52 460.396   8
   3  -7   9 6802.05 284.394  14
   3  -7   8 1111.39 89.4667  14
  -3   7   8 1068.65 88.6417   4
   3   7  -8 1144.84 180.510   8
   3  -7   8 1053.17 163.294   2
   3  -7   7 2373.79 244.399   1
  -3   7   7 2609.61 142.334   4
   3   7  -7 2727.79 271.084   8
   3  -7   7 2380.67 141.725  14
   3  -7   6 5414.31 380.629   1
   3   7  -6 5339.96 385.697   8
  -3   7   6 4879.11 224.686   4
  -3   7   5 1284.30 92.9589   4
   3  -7   5 1197.72 175.701   1
   3   7  -5 1135.73 175.526   8
   3   7  -4 4906.32 356.618   8
  -3   7   4 4607.33 210.562   4
   3  -7   4 4284.43 349.040   1
   3  -7   3 1063.07 169.969   1
  -3   7   3 1139.26 88.8677   4
   3   7  -2 6772.20 431.699   8
   3  -7   2 6492.68 442.386   1
   3  -7   1 7463.22 487.332   1
   3   7  -1 9127.85 514.374   8
   3  -7   0 3835.53 319.658   1
   3   7   0 3534.90 303.079   8
   3  -7   0 3551.01 331.695   6
  -3   7   0 3617.61 275.009   8
   3  -7  -1 8852.74 529.816   6
   3   7   1 8277.54 493.959   8
  -3   7  -1 8052.74 451.850   8
   3  -7  -1 8273.65 332.949  12
   3  -7  -2 7092.11 467.246   6
   3   7   2 7024.64 440.871   8
  -3   7  -2 5978.90 372.962   8
   3  -7  -3 1361.45 199.474   6
   3  -7  -3 1153.85 173.250   1
   3   7   3 1288.57 92.6165   4
   3   7   3 1249.76 181.737   8
   3   7   4 4936.71 220.075   4
   3  -7  -4 4400.13 351.526   1
   3  -7  -4 4846.92 386.514   6
   3  -7  -5 1080.78 181.101   6
  -3  -7   5 1162.56 87.3952  11
   3  -7  -5 1155.94 173.112   1
   3   7   5 1046.84 88.8291   4
  -3  -7   6 4833.61 229.728  11
   3  -7  -6 4968.06 367.693   1
   3  -7  -6 5274.08 412.753   6
   3   7   6 5407.80 233.278   4
  -3  -7   7 2879.21 156.758  11
   3  -7  -7 2807.59 262.300   1
   3   7   7 2560.60 145.654   4
   3  -7  -7 2460.84 259.034   7
   3  -7  -7 2719.91 292.813   6
  -3  -7   8 1170.85 97.3058  11
   3   7   8 1164.43 90.8314   4
   3  -7  -8 895.377 147.876   2
   3  -7  -8 1127.42 185.903   7
   3  -7  -8 1229.28 197.435   6
  -3  -7   9 7489.78 313.565  11
   3  -7  -9 6673.49 475.450   7
   3   7   9 6960.94 297.438   4
   3  -7  -9 6291.64 486.786   6
  -3  -7  10 3207.87 179.945  11
   3  -7 -10 3018.99 305.275   7
   3  -7 -10 3253.35 161.265  13
   3   7  10 3075.12 166.367   4
   3  -7 -10 2761.37 311.677   6
  -3  -7  11 728.477 83.9294  11
   3  -7 -11 783.398 72.8600  13
   3   7  11 797.835 75.8353   4
   3  -7 -11 544.369 141.295   7
   3  -7 -11 886.100 176.284   6
  -3  -7  12 8892.77 370.021  11
   3  -7 -12 7817.58 550.244   7
   3   7  12 8739.80 354.644   4
   3  -7 -12 8689.24 348.821  13
   3  -7 -12 9602.14 600.409   6
  -3  -7  13 1037.43 96.8998  11
   3   7  13 1121.18 90.2955   4
   3  -7 -13 1072.49 86.0400  13
  -3  -7  14 1784.23 122.957  11
   3   7  14 1517.16 105.991   4
   3  -7 -14 1505.80 105.225  13
  -3  -7  15 866.268 83.2864  11
   3  -7 -15 670.146 64.7299   9
   3  -7 -15 698.322 67.8545  13
   3   7  15 892.417 75.2985   4
  -3  -7  16 2879.98 152.896  11
   3   7  16 2552.13 138.146   4
   3  -7 -16 2572.19 138.129  13
  -3  -7  17 291.534 47.8454  11
   3  -7 -17 213.484 37.9590  13
   3   7  17 305.729 43.7294   4
   3   7  18 1389.45 83.1546   4
  -3  -7  18 1297.40 90.0057  11
  -3  -7  19 606.401 55.0044  11
   3   7  19 515.780 47.1737   4
  -3   8  17 753.258 54.4006   4
   3  -8  16 640.674 53.7595  14
  -3   8  16 686.770 55.8029   4
   3  -8  15 59.1568 28.3281  14
  -3   8  15 95.9760 30.2949   4
  -3   8  14 1786.03 107.579   4
   3  -8  14 1686.42 104.094  14
  -3   8  13 1132.65 84.2882   4
   3  -8  13 1039.55 80.4159  14
  -3   8  12 3908.40 187.852   4
   3  -8  12 3780.96 182.599  14
  -3   8  11 781.147 74.2684   4
  -3   8  10 794.337 76.3599   4
  -3   8   9 963.364 82.3347   4
   3   8  -9 1090.72 179.887   8
   3  -8   8 213.387 85.6941   2
   3   8  -8 217.030 93.1531   8
  -3   8   8 108.114 38.4238   4
  -3   8   7 1756.78 117.333   4
   3   8  -7 1750.82 222.648   8
  -3   8   6 5816.08 259.084   4
   3   8  -6 6111.04 443.393   8
   3  -8   6 5684.83 415.921   1
  -3   8   5 169.061 42.7191   4
   3  -8   5 293.425 106.941   1
   3   8  -5 210.753 85.0926   8
  -3   8   4 3518.54 179.369   4
   3   8  -4 3420.40 310.646   8
   3  -8   4 3438.50 317.035   1
  -3   8   3 2968.98 160.470   4
   3   8  -3 3019.76 291.383   8
   3  -8   3 2888.51 294.712   1
   3  -8   2 307.497 109.956   1
  -3   8   2 159.240 86.8301   8
   3   8  -2 354.562 115.164   8
  -3   8   2 350.659 56.3548   4
   3  -8   1 11437.7 437.843  12
  -3   8   1 10463.2 577.022   8
   3   8  -1 11662.9 636.380   8
   3  -8   1 10895.6 639.490   1
   3  -8   0 3199.05 315.037   1
   3  -8   0 3185.17 171.078  12
   3   8   0 3692.80 319.910   8
   3  -8  -1 11509.2 669.206   6
   3   8   1 12286.3 663.809   8
   3  -8  -2 187.839 103.972   6
   3  -8  -2 263.351 125.313   1
   3   8   2 418.690 111.359   8
   3   8   2 278.749 50.1744   4
   3  -8  -3 3223.72 318.189   6
   3   8   3 2849.15 287.155   8
   3   8   3 2821.53 155.293   4
   3  -8  -3 2864.29 287.440   1
   3  -8  -4 3522.54 337.138   6
   3   8   4 3794.63 330.001   8
   3   8   4 3698.02 184.358   4
   3  -8  -4 3155.32 313.996   1
   3  -8  -5 241.517 106.763   6
   3  -8  -5 251.054 97.5230   1
   3   8   5 194.440 92.8709   8
   3   8   5 202.258 44.5282   4
  -3  -8   6 5774.86 256.456  11
   3  -8  -6 6322.65 466.250   6
   3  -8  -6 5595.62 411.428   1
   3   8   6 6235.09 265.478   4
  -3  -8   7 1818.68 118.911  11
   3   8   7 1803.75 117.437   4
   3  -8  -8 49.0115 80.6648   6
  -3  -8   8 118.935 40.4102  11
   3   8   8 151.530 41.3565   4
   3  -8  -8 57.6476 63.2922   2
   3  -8  -9 1130.35 188.748   6
  -3  -8   9 894.407 89.1113  11
   3   8   9 1094.39 87.4787   4
   3  -8 -10 610.644 143.536   6
  -3  -8  10 865.281 81.9403  11
   3   8  10 744.290 74.4336   4
   3   8  11 787.038 76.9216   4
  -3  -8  11 899.892 85.5906  11
  -3  -8  12 4265.49 208.149  11
   3   8  12 4096.85 198.150   4
  -3  -8  13 1104.95 91.8857  11
   3   8  13 1098.78 85.1602   4
  -3  -8  14 1923.18 119.957  11
   3   8  14 1774.51 108.787   4
  -3  -8  15 152.579 38.4460  11
   3  -8 -15 73.6399 28.6609   9
   3   8  15 53.8115 29.7938   4
  -3  -8  16 691.502 64.0686  11
   3   8  16 699.425 57.7953   4
   3   8  17 733.327 54.2077   4
  -3   9  15 2052.70 99.0481   4
  -3   9  14 1206.87 75.4494   4
  -3   9  13 462.786 49.9940   4
  -3   9  12 145.861 36.2284   4
  -3   9  11 1551.28 99.6118   4
  -3   9  10 679.896 65.5486   4
  -3   9   9 298.370 48.0052   4
  -3   9   8 3743.25 184.205   4
  -3   9   7 1460.66 102.779   4
  -3   9   6 4575.13 214.447   4
   3  -9   5 2416.07 264.812   1
   3   9  -5 2730.52 275.278   8
  -3   9   5 2535.45 144.599   4
   3  -9   4 766.551 149.337   1
   3   9  -4 722.334 139.826   8
  -3   9   4 705.214 73.5975   4
   3  -9   3 206.597 46.0653  12
  -3   9   3 271.006 49.5811   4
   3   9  -3 320.642 102.171   8
   3  -9   3 314.088 107.202   1
   3  -9   2 1778.47 230.771   1
  -3   9   2 1492.48 110.952   4
   3  -9   2 1634.25 113.970  12
   3  -9   1 3755.06 347.160   1
   3   9  -1 4143.37 348.982   8
  -3   9   1 3907.08 194.523   4
   3  -9   1 3773.91 190.950  12
  -3   9   0 320.507 53.3041   4
   3  -9   0 208.692 93.8189   1
   3   9   0 280.540 100.758   8
   3   9   0 272.967 50.9766   4
   3   9   1 4118.08 362.290   8
   3   9   1 4183.96 203.572   4
   3  -9  -2 1596.04 221.683   1
   3   9   2 1738.74 113.675   4
   3   9   3 283.922 50.0854   4
   3  -9  -3 224.303 96.4969   1
   3   9   3 171.932 86.9182   8
   3  -9  -4 697.134 151.716   6
   3  -9  -4 832.183 157.785   1
   3   9   4 730.122 72.0312   4
   3   9   4 623.860 137.978   8
   3  -9  -5 2501.23 271.666   1
   3  -9  -5 3077.19 320.281   6
   3   9   5 2897.27 288.820   8
   3   9   5 2907.10 157.069   4
   3   9   6 5062.43 230.880   4
   3   9   7 1419.60 100.265   4
   3   9   8 3462.67 174.064   4
   3   9   9 426.496 55.4506   4
   3   9  10 692.681 66.7528   4
   3   9  11 1677.73 105.328   4
   3   9  12 216.871 40.4334   4
   3   9  13 516.542 51.6019   4
   3   9  14 1372.65 81.0467   4
   3  -9 -14 1287.08 80.3807   9
   3   9  15 1955.13 94.6539   4
   3  -9 -15 1752.55 89.2080   9
   3 -10  12 174.337 38.3971  12
  -3  10  12 179.721 30.2615   4
  -3  10  11 321.511 39.3142   4
  -3  10  10 529.617 50.6889   4
   3  10  -9 500.615 58.6503  10
  -3  10   9 1004.75 69.5654   4
  -3  10   8 1050.49 76.9315   4
   3 -10   8 1005.55 82.5626  12
  -3  10   7 356.066 46.9082   4
   3 -10   7 368.984 51.9538  12
   3 -10   6 5138.57 225.018  12
  -3  10   6 4741.70 214.993   4
  -3  10   5 195.013 40.2777   4
   3 -10   5 147.878 40.1534  12
  -3  10   4 1644.11 107.628   4
   3 -10   4 1644.52 106.202  12
  -3  10   3 58.6986 32.6787   4
   3  10  -3 73.2334 31.0903   4
   3 -10   3 43.0888 31.0764  12
   3  10  -2 2433.10 134.258   4
  -3  10   2 2132.15 127.921   4
   3  10  -1 151.103 39.2934   4
  -3  10   1 220.158 46.5657   4
  -3  10   0 4859.10 225.178   4
   3  10   0 5027.85 224.032   4
  -3  10  -1 131.994 41.4252   4
   3  10   1 153.452 40.6351   4
   3  10   2 2519.74 136.173   4
  -3  10  -2 2275.19 135.166   4
   3  10   3 91.1680 35.6519   4
   3  10   4 1870.30 113.219   4
   3  10   5 102.841 34.0739   4
   3  10   6 5581.42 237.425   4
   3  10   7 390.976 49.0472   4
   3  10   8 1015.36 74.2127  10
   3  10   8 1134.52 79.3895   4
   3  10   9 804.648 60.4099  10
   3  10   9 938.848 69.6404   4
   3  10  10 528.378 51.4112   4
   3  10  11 263.171 36.0239   4
   3 -10 -12 179.111 34.9088   9
   3  10  12 235.557 31.4007   4
   3  11  -8 140.655 22.9135  10
   3 -11   8 134.475 28.6784  12
   3  11  -8 195.659 29.9704   4
   3 -11   7 1208.66 72.4671  12
  -3  11   7 1302.50 75.1345   4
   3  11  -7 1132.25 70.7800  10
   3  11  -7 1381.55 76.2475   4
  -3  11   6 465.738 44.6765   4
   3  11  -6 514.252 47.8600   4
  -3  11   5 197.005 34.1036   4
   3  11  -5 239.640 35.3660   4
  -3  11   4 977.401 69.6098   4
   3  11  -4 1071.60 72.1152   4
   3  11  -3 118.379 30.1550   4
  -3  11   3 106.459 30.2171   4
  -3  11   2 75.0925 28.7970   4
   3  11  -2 46.4321 26.6107   4
  -3  11   1 162.490 34.9633   4
   3  11  -1 159.516 32.4359   4
   3  11   0 1198.49 78.9533   4
  -3  11   0 1168.07 79.5425   4
   3  11   1 223.944 37.3225   4
  -3  11  -1 192.974 36.7723   4
  -3  11  -2 92.3979 30.3559   4
   3  11   2 110.044 28.6127   4
   3  11   3 92.3242 27.6554   4
  -3  11  -3 75.2052 29.4477   4
   3  11   4 1010.78 69.1115   4
  -3  11  -4 936.658 69.0377   4
   3  11   5 204.592 32.5545   4
  -3  11  -5 225.164 35.5872   4
   3  11   6 427.427 45.4541  10
   3  11   6 477.024 45.9981   4
  -3  11  -6 494.066 48.3966   4
   3  11   7 1209.38 74.1096  10
  -3  11  -7 1438.94 80.6791   4
   3  11   7 1461.15 79.2481   4
   3  11   8 167.360 24.3357  10
   3  11   8 164.622 26.8794   4
  -3  11  -8 178.995 28.7423   4
   4   0   0 140.803 55.5197   2
   4   0  -1 60.0348 46.5316   2
   4   0  -1-2.94678 19.6216   6
   4   0  -2 7603.56 303.212   8
   4   0  -2 7806.30 305.278   6
   4   0  -2 8630.01 400.995   2
   4   0  -3 13978.1 532.327   8
   4   0   3 15371.5 617.072   2
   4   0  -3 14527.9 614.014   2
   4   0   4 15009.0 634.887   2
   4   0  -4 15494.3 638.332   2
   4   0  -4 14982.5 574.523   8
   4   0  -5 23915.2 905.464   2
   4   0   5 24308.4 905.082   2
   4   0  -5 22357.8 853.906   8
   4   0   6 10424.9 483.867   2
   4   0  -6 11188.5 472.567   8
   4   0  -6 10657.4 492.126   2
   4   0   7 10093.0 466.869   2
   4   0  -7 10535.1 476.600   2
   4   0  -7 10044.8 465.714   8
   4   0   8 2674.74 194.130   2
   4   0  -8 2684.09 194.334   2
   4   0  -8 2167.69 188.951   8
   4   0  -9 1152.32 146.355   8
   4   0 -10 884.493 77.0435  13
   4   0  10 1030.72 82.5423   3
   4   0 -10 863.240 129.676   8
   4   0  11 3212.30 170.149   3
   4   0 -11 3237.22 168.096  13
   4   0  12 9696.14 391.818   3
   4   0 -12 9703.28 387.203  13
   4   0  13 4994.50 221.764   4
   4   0  13 5115.43 244.764   3
   4   0 -13 5210.40 239.626  13
   4   0 -14 178.384 44.7350  13
   4   0  14 221.145 52.0588   3
   4   0  14 183.804 41.4257   4
   4   0  15 206.299 50.9767   3
   4   0  15 221.306 42.7809   4
   4   0 -15 248.496 50.7467  13
   4   0  16 242.485 56.9706   3
  -4   0  16 261.071 47.3157   4
   4   0  16 242.563 48.3076   4
   4   0 -16 306.321 55.4766  13
  -4   0  17 539.945 63.5259   4
   4   0  17 548.478 63.2769   4
   4   0 -17 573.959 70.2448  13
   4   0  17 548.857 75.1515   3
   4   0  18 128.207 47.7406   3
   4   0 -18 167.150 45.6881  13
   4   0 -19 2405.02 139.619  13
   4   0  19 2033.74 141.517   3
   4   0  20 1063.53 95.3153   3
   4   0  21 4.68979 31.6054   3
   4   0  22 433.672 55.0376   3
   4   0  23 228.243 28.4785  14
   4   0  23 258.860 41.3274   3
   4  -1  23 967.114 62.5111  14
   4  -1  23 975.504 70.0745   3
   4  -1  22 276.478 44.7884   3
   4  -1  21 1984.80 124.967   3
   4  -1  20 3710.40 193.493   3
   4  -1  19 291.289 59.0936   3
  -4   1  19 346.386 48.9993   4
   4   1 -18 2644.66 149.548  13
  -4   1  18 2403.20 140.062   4
  -4   1  17 6984.08 291.273   4
   4  -1  17 7060.12 316.719   3
   4   1 -17 6866.13 298.724  13
  -4   1  16 6102.62 264.354   4
   4  -1  16 6182.73 289.962   3
   4   1 -16 6328.13 277.137  13
   4  -1  15 908.467 90.2351   3
   4   1 -15 806.779 79.5055  13
   4  -1  14 760.375 72.1601   4
   4  -1  14 775.082 83.5709   3
   4   1 -14 707.107 145.949   8
   4   1 -14 714.096 75.6055  13
   4  -1  13 3841.54 180.559   4
   4  -1  13 3579.98 197.602   3
   4   1 -13 3810.97 315.440   8
   4   1 -13 3817.45 189.899  13
   4  -1  12 4312.51 215.494   3
   4   1 -12 4716.86 339.528   8
   4   1 -12 4437.85 209.241  13
   4   1 -11 3833.02 179.919  13
   4  -1  11 3360.17 181.458   3
   4   1 -11 3593.24 279.955   8
   4  -1  10 4604.99 266.153   2
   4  -1  10 4784.65 219.067   3
   4   1 -10 4664.99 315.944   8
   4  -1   9 2283.81 177.058   2
   4   1  -9 2313.30 202.738   8
   4  -1   8 17458.7 720.101   2
   4   1  -8 17996.9 741.394   8
   4  -1   7 8131.27 394.568   2
   4   1  -7 7315.29 379.982   8
   4   1  -6 1749.52 146.849   8
   4  -1   6 1784.57 158.996   2
   4   1  -5 5381.44 312.450   2
   4  -1   5 5475.30 310.889   2
   4   1  -5 5725.33 285.798   8
   4   1  -4 929.853 115.121   2
   4  -1   4 888.693 109.226   2
   4   1  -4 1004.88 96.1732   8
   4   1  -3 9044.04 413.053   2
   4  -1   3 8938.70 405.132   2
   4   1  -3 8538.62 340.478   8
   4   1  -2 3983.42 255.335   2
   4   1  -2 4083.65 195.932   8
   4   1  -1 5469.88 306.527   2
   4   1  -1 5170.84 223.447   8
   4   1   0 42041.7 1426.48   2
   4  -1   0 40128.6 1408.16   2
   4   1   0 38784.5 1286.96   8
   4  -1   0 37680.9 1325.85   6
   4  -1  -1 5341.56 294.245   2
   4   1   1 4842.60 186.727   8
   4  -1  -1 4606.52 230.571   6
   4   1   2 3531.62 136.463   8
   4  -1  -2 4115.43 247.940   2
   4  -1  -2 4086.92 203.504   6
   4  -1  -3 8723.40 382.289   6
   4  -1  -3 8882.95 430.982   2
   4   1   3 9598.10 439.591   2
   4   1   4 925.356 121.426   2
   4  -1  -4 979.193 115.604   2
   4   1   5 6151.93 326.975   2
   4  -1  -5 5589.36 318.076   2
   4  -1  -6 1787.70 157.710   2
   4  -1  -7 7490.08 380.267   2
   4  -1  -8 16766.0 690.258   2
   4  -1  -9 2416.56 226.268   7
   4  -1  -9 2186.51 175.484   2
   4   1  10 5082.97 228.010   3
   4  -1 -10 5326.29 356.336   7
   4  -1 -10 4893.38 225.492  13
   4  -1 -11 3757.43 174.874   9
   4   1  11 3357.63 181.109   3
   4  -1 -11 3584.91 182.117  13
   4  -1 -12 4496.43 347.790   7
   4   1  12 4648.27 222.530   3
   4  -1 -12 4525.04 218.263  13
   4  -1 -13 3769.90 319.242   7
   4   1  13 3651.94 176.782   4
   4   1  13 4135.10 204.599   3
   4  -1 -13 3796.74 196.451  13
   4   1  14 700.939 82.0328   3
   4  -1 -14 799.876 153.461   7
   4  -1 -14 894.869 86.4718  13
   4   1  14 796.111 72.1376   4
   4   1  15 847.907 75.6124   4
   4   1  15 775.784 85.1931   3
   4  -1 -15 854.192 86.8286  13
   4   1  16 6409.64 277.621   4
   4   1  16 6585.19 301.045   3
   4  -1 -16 6573.47 294.957  13
   4   1  17 6721.10 294.432   4
   4   1  17 7381.28 322.379   3
   4  -1 -17 7253.78 314.552  13
   4   1  18 2924.74 155.466   4
   4   1  18 2716.27 168.903   3
   4  -1 -18 2894.11 165.579  13
   4   1  19 497.420 68.7136   3
   4   1  19 349.029 52.8526   4
   4  -1 -19 396.853 58.8578  13
   4  -1 -20 3688.67 183.270  13
   4   1  20 3513.55 189.119   3
   4   1  21 1746.55 116.276   3
   4   1  22 249.685 42.5919   3
  -4  -1  22 259.328 38.1132  11
  -4  -1  23 817.649 55.7023  11
   4   1  23 951.032 67.1917   3
   4  -2  22 1565.88 97.5837   3
   4  -2  21 1033.00 83.4998   3
  -4   2  20 694.129 62.5919   4
   4  -2  20 868.941 80.1495   3
  -4   2  19 3557.62 169.464   4
   4  -2  19 3414.65 185.757   3
   4  -2  18 364.406 61.6142   3
  -4   2  18 385.009 52.3102   4
  -4   2  17 3501.30 176.580   4
   4  -2  17 3757.49 202.439   3
   4  -2  16 193.710 55.2034   3
  -4   2  16 187.058 41.1969   4
   4  -2  15 107.483 45.7000   3
   4   2 -15 21.5376 67.2369   8
   4  -2  14 1472.94 114.853   3
   4   2 -14 1242.47 186.428   8
   4  -2  13 8147.22 349.787   3
   4   2 -13 8457.04 508.012   8
   4  -2  12 1854.74 124.339   3
   4   2 -12 2087.01 224.541   8
   4  -2  11 8823.82 355.964   3
   4   2 -11 8539.15 490.910   8
   4  -2  10 2027.77 171.683   2
   4  -2  10 2345.67 133.137   3
   4   2 -10 2265.55 214.456   8
   4  -2   9 1368.03 139.536   2
   4   2  -9 1667.21 173.405   8
   4   2  -8 1644.32 169.411   8
   4  -2   8 1955.31 171.202   2
   4  -2   7 12003.2 540.923   2
   4   2  -7 11728.3 541.597   8
   4  -2   6 2466.64 194.727   2
   4   2  -6 2366.38 185.219   8
   4  -2   5 3073.88 225.783   2
   4   2  -5 3418.21 213.665   8
   4   2  -4 8145.34 368.530   8
   4  -2   4 7617.54 401.666   2
   4   2  -3 12864.4 507.002   8
   4  -2   3 11884.3 554.529   2
   4   2  -2 35905.2 1242.72   8
   4  -2   1 1419.57 127.617   6
   4   2  -1 1480.81 110.053   8
   4   2   0 16640.8 597.292   8
   4  -2   0 16684.0 685.626   2
   4  -2   0 15189.3 628.031   6
   4   2   1 1318.11 97.1956   8
   4  -2  -1 1569.08 152.544   2
   4  -2  -1 1338.37 121.568   6
   4  -2  -2 35988.6 1308.59   2
   4   2   2 35685.2 1205.12   8
   4  -2  -2 34999.7 1262.43   6
   4   2   3 13686.5 491.525   8
   4  -2  -3 12172.5 568.739   2
   4  -2  -3 12268.1 537.495   6
   4  -2  -4 7594.38 396.006   2
   4  -2  -5 3009.56 219.059   2
   4  -2  -6 2537.19 199.168   2
   4  -2  -7 11252.9 520.158   2
   4  -2  -8 1916.10 170.944   2
   4  -2  -9 1329.51 172.352   7
   4  -2  -9 1366.98 139.982   2
   4  -2 -10 2013.71 220.047   7
   4  -2 -10 2207.39 124.125   9
   4   2  10 2169.68 127.562   3
   4  -2 -11 9411.22 536.759   7
   4  -2 -11 8734.67 341.786   9
   4   2  11 8463.78 352.198   3
   4  -2 -11 8728.92 355.199  13
   4  -2 -12 2284.80 244.796   7
   4   2  12 1914.46 110.122   4
   4  -2 -12 1994.82 119.047   9
   4   2  12 1827.47 123.718   3
   4  -2 -12 1966.75 129.195  13
   4  -2 -13 8310.75 348.394  13
   4  -2 -13 7977.45 519.010   7
   4   2  13 7913.59 319.832   4
   4  -2 -13 8144.92 326.698   9
   4   2  13 8406.22 348.587   3
   4  -2 -14 1579.38 117.569  13
   4  -2 -14 1485.35 206.155   7
   4   2  14 1474.49 99.5283   4
   4   2  14 1466.05 114.277   3
   4  -2 -15 44.5460 69.5254   7
   4   2  15 56.2595 33.4624   4
   4   2  15 88.0903 43.6789   3
   4  -2 -15 111.223 42.2433  13
   4  -2 -16 311.688 106.284   7
   4   2  16 154.473 49.0658   3
   4   2  16 186.682 42.8419   4
   4  -2 -16 253.909 52.8513  13
   4   2  17 3681.68 197.566   3
   4  -2 -17 3458.89 193.459  13
   4   2  17 3608.89 179.375   4
   4   2  18 249.600 46.4094   4
   4  -2 -18 325.112 56.4178  13
   4   2  18 362.764 59.1255   3
   4   2  19 3411.22 170.352   4
   4   2  19 3572.93 187.955   3
   4  -2 -19 3570.37 187.072  13
   4   2  20 779.632 66.2235   4
   4   2  20 781.230 76.4060   3
   4  -2 -20 781.302 76.0625  13
   4   2  21 953.395 80.2067   3
   4  -2 -21 1046.76 81.5121  13
  -4  -2  22 1616.43 92.2402  11
   4   2  22 1512.98 94.6971   3
   4  -3  22 2032.06 105.797   3
   4  -3  21 3797.94 176.167   3
  -4   3  20 572.909 54.4593   4
   4  -3  20 593.886 64.8942   3
  -4   3  19 4091.39 187.001   4
   4  -3  19 4314.08 206.891   3
  -4   3  18 431.459 54.7857   4
   4  -3  18 539.769 68.3770   3
  -4   3  17 3596.85 180.129   4
   4  -3  17 4017.30 202.706   3
   4   3 -17 3636.75 335.404   8
  -4   3  16 1401.29 98.6548   4
   4  -3  16 1658.04 121.345   3
   4   3 -16 1286.02 198.467   8
  -4   3  15 1698.04 109.826   4
   4  -3  15 1955.77 133.529   3
   4   3 -15 1691.72 221.290   8
   4  -3  14 3491.38 191.155   3
   4   3 -14 3479.54 321.840   8
   4  -3  13 989.187 92.0122   3
   4   3 -13 909.994 163.076   8
   4  -3  12 9026.43 369.347   3
   4   3 -12 9214.74 534.370   8
   4  -3  11 4219.38 209.618   3
   4   3 -11 5049.58 349.457   8
   4  -3  10 8950.05 463.712   2
   4  -3  10 10095.4 384.148   3
   4   3 -10 9655.11 529.014   8
   4  -3   9 2044.27 182.592   2
   4  -3   9 2057.93 122.983   3
   4   3  -9 2427.33 216.042   8
   4  -3   8 514.259 99.5386   2
   4   3  -8 680.199 114.677   8
   4   3  -7 8193.63 427.783   8
   4  -3   7 7941.88 422.808   2
   4   3  -6 2612.19 206.330   8
   4  -3   6 2619.33 213.442   2
   4   3  -5 7947.60 393.242   8
   4  -3   5 7555.82 410.174   2
   4  -3   4 27143.8 1070.31   2
   4   3  -4 27963.9 1031.23   8
   4  -3   3 2319.26 199.697   2
   4   3  -3 2174.70 164.321   8
   4   3  -2 3618.38 217.788   8
   4  -3   1 5791.17 319.577   6
   4   3  -1 5811.08 291.947   8
   4  -3   0 25704.7 994.204   6
   4   3   0 25743.1 952.022   8
   4  -3   0 27790.8 1040.82   2
   4  -3  -1 5822.62 326.531   6
   4  -3  -1 6351.75 359.911   2
   4   3   1 6063.97 294.738   8
   4  -3  -2 3582.95 245.953   2
   4  -3  -2 3473.04 227.459   6
   4   3   3 2284.91 158.267   8
   4  -3  -3 2358.40 199.584   2
   4  -3  -3 2348.87 193.732   6
   4  -3  -4 28506.8 1083.86   2
   4  -3  -4 27310.5 1066.85   6
   4  -3  -5 7809.58 414.741   2
   4  -3  -6 2231.73 220.624   7
   4  -3  -6 2182.80 193.147   2
   4  -3  -7 7156.72 401.116   2
   4  -3  -7 8372.97 467.839   7
   4  -3  -8 992.545 151.191   7
   4  -3  -8 715.175 69.2915  13
   4  -3  -8 720.360 109.581   2
   4  -3  -9 2093.85 187.673   2
   4   3   9 2325.26 128.753   3
   4  -3  -9 2310.85 133.676  13
   4  -3 -10 9812.92 384.910   9
   4   3  10 10328.7 391.312   3
   4  -3 -10 9902.56 395.718  13
   4  -3 -11 4151.85 201.497   9
   4   3  11 4461.09 210.143   3
   4  -3 -11 4361.60 213.408  13
   4   3  12 8529.54 339.390   4
   4   3  12 9534.97 366.293   3
   4  -3 -12 9370.33 564.138   7
   4  -3 -12 8634.80 350.794   9
   4  -3 -12 8679.49 364.335  13
   4  -3 -13 958.876 170.458   7
   4   3  13 845.327 74.6704   4
   4  -3 -13 980.289 82.3992   9
   4   3  13 1011.42 91.2919   3
   4   3  14 3208.45 165.184   4
   4  -3 -14 3316.16 169.273   9
   4   3  14 3468.49 185.305   3
   4  -3 -14 3378.11 325.983   7
   4  -3 -15 1663.09 230.982   7
   4   3  15 1747.41 113.273   4
   4   3  15 1957.93 132.038   3
   4   3  16 1413.13 103.733   4
   4  -3 -16 1611.59 120.206  13
   4   3  16 1519.80 113.885   3
   4  -3 -16 1297.41 201.797   7
   4   3  17 3922.05 189.788   4
   4   3  17 3877.73 203.688   3
   4  -3 -17 4173.63 212.754  13
   4   3  18 529.594 59.7134   4
   4   3  18 484.796 64.3585   3
   4  -3 -18 407.970 62.7831  13
   4   3  19 4238.55 194.797   4
   4   3  19 4348.45 208.540   3
   4  -3 -19 4495.77 214.370  13
   4   3  20 591.745 56.4136   4
   4   3  20 604.200 63.6742   3
   4  -3 -20 704.435 69.7680  13
  -4  -3  21 4105.61 180.411  11
   4   3  21 3785.14 162.825   4
   4   3  21 3765.64 174.058   3
   4  -3 -21 3856.21 181.598  13
  -4  -3  22 2240.80 109.568  11
   4   3  22 1936.36 103.008   3
   4  -4  21 721.458 54.7309   3
   4  -4  20 711.129 61.0897   3
  -4   4  19 2195.69 117.084   4
   4  -4  19 2280.50 126.484   3
   4  -4  18 1914.83 119.983   3
  -4   4  18 1830.62 108.796   4
  -4   4  17 128.002 35.4272   4
   4  -4  17 149.724 44.5661   3
  -4   4  16 1413.28 97.5469   4
   4  -4  16 1470.13 110.696   3
   4   4 -16 1523.02 207.477   8
  -4   4  15 8221.26 340.064   4
   4  -4  15 8860.87 355.809   3
   4   4 -15 8250.47 541.795   8
  -4   4  14 1000.44 80.4723   4
   4  -4  14 1012.75 89.5249   3
   4   4 -14 1092.78 180.383   8
   4  -4  13 3177.73 172.804   3
   4   4 -13 3252.66 303.855   8
   4  -4  12 974.637 86.3113   3
   4   4 -12 973.521 168.910   8
   4  -4  11 1538.28 107.322   3
   4   4 -11 1472.99 194.802   8
   4  -4  10 245.831 71.9908   2
   4   4 -10 372.689 101.644   8
   4  -4  10 376.442 52.9787   3
   4  -4   9 8295.10 328.580   3
   4  -4   9 7986.34 442.278   2
   4   4  -9 8447.09 481.881   8
   4   4  -8 11072.9 562.134   8
   4  -4   8 10443.3 535.578   2
   4   4  -7 1058.88 143.422   8
   4  -4   7 643.648 113.183   2
   4   4  -6 2400.19 210.768   8
   4  -4   6 2674.89 229.423   2
   4   4  -5 4034.64 273.649   8
   4  -4   5 3747.79 279.328   2
   4   4  -4 2362.95 194.436   8
   4  -4   4 1693.94 183.366   2
   4  -4   3 456.316 100.207   2
   4   4  -3 338.700 78.0040   8
   4   4  -2 4109.95 258.863   8
   4  -4   1 1149.37 143.664   6
   4   4  -1 1605.88 148.557   8
   4  -4   0 9818.34 500.880   6
   4  -4   0 10424.6 527.302   2
   4   4   0 10462.3 473.982   8
   4  -4  -1 1463.13 162.168   6
   4  -4  -1 1269.93 159.195   2
   4   4   1 1488.22 142.187   8
   4  -4  -2 3867.13 286.311   2
   4   4   2 4559.98 264.121   8
   4  -4  -2 3852.28 278.742   6
   4  -4  -3 354.569 89.1634   2
   4   4   3 409.941 82.5957   8
   4  -4  -3 275.884 80.6113   6
   4  -4  -4 1649.12 180.647   6
   4  -4  -4 1993.65 193.488   2
   4  -4  -5 3982.16 286.521   2
   4  -4  -5 3866.93 292.178   6
   4  -4  -6 2412.14 218.186   2
   4  -4  -6 2211.59 220.941   6
   4  -4  -7 652.813 112.842   2
   4  -4  -7 908.791 149.427   7
   4  -4  -7 725.928 67.3041  13
   4  -4  -8 10308.2 399.249  13
   4   4   8 10244.6 385.314  10
   4  -4  -8 10723.2 589.305   7
   4  -4  -8 10346.8 523.123   2
   4  -4  -9 8911.86 536.514   7
   4   4   9 8399.36 331.757   3
   4  -4  -9 8025.06 447.794   2
   4  -4  -9 8459.63 342.278  13
   4   4  10 330.120 43.3134   4
   4  -4 -10 259.839 98.6672   7
   4  -4 -10 316.654 54.4162  13
   4   4  10 320.590 48.1056   3
   4   4  11 1366.12 93.0236   4
   4   4  11 1479.54 103.586   3
   4  -4 -11 1619.81 218.538   7
   4  -4 -11 1604.98 114.190  13
   4   4  12 767.536 70.1968   4
   4  -4 -12 893.799 80.7519   9
   4   4  12 880.002 80.7776   3
   4  -4 -12 915.577 87.4948  13
   4   4  13 3289.25 168.452   4
   4  -4 -13 3479.66 178.443   9
   4   4  13 3592.11 181.947   3
   4  -4 -13 3402.67 187.377  13
   4   4  14 1089.71 84.9545   4
   4  -4 -14 1006.02 85.9982   9
   4   4  14 1090.90 92.9921   3
   4  -4 -14 1068.16 98.4839  13
   4   4  15 8579.50 348.103   4
   4  -4 -15 8536.75 348.569   9
   4   4  15 9247.64 363.141   3
   4  -4 -15 8806.62 581.104   7
   4  -4 -15 8957.42 373.546  13
   4   4  16 1504.27 101.451   4
   4   4  16 1435.55 106.239   3
   4  -4 -16 1354.58 209.712   7
   4  -4 -16 1572.64 118.348  13
   4   4  17 96.4147 36.8993   3
   4   4  17 165.711 38.9643   4
   4   4  18 1974.24 114.525   4
   4   4  18 1859.15 117.002   3
  -4  -4  19 2453.80 140.795  11
   4   4  19 2299.54 121.698   4
   4   4  19 2274.79 126.761   3
  -4  -4  20 784.125 70.5532  11
   4   4  20 642.758 53.9630   4
   4   4  20 600.477 55.0269   3
  -4  -4  21 772.300 62.8306  11
   4   4  21 655.819 48.7190   4
   4   4  21 684.394 50.9605   3
   4  -5  20 226.370 29.3793  12
   4  -5  20 338.184 46.6811  14
  -4   5  18 2423.20 123.539   4
  -4   5  17 430.021 49.5868   4
  -4   5  16 501.587 56.3222   4
  -4   5  15 1026.76 81.7623   4
   4   5 -15 871.891 161.783   8
  -4   5  14 1923.19 116.343   4
   4   5 -14 1989.98 237.943   8
  -4   5  13 8397.44 333.801   4
   4   5 -13 8429.21 544.950   8
  -4   5  12 6311.28 264.343   4
   4   5 -12 6162.52 441.733   8
   4   5 -11 11057.4 620.904   8
   4  -5  10 492.164 102.436   2
   4   5 -10 934.065 152.715   8
   4   5  -9 2133.12 226.749   8
   4  -5   9 2120.85 211.744   2
   4   5  -8 2065.52 222.568   8
   4  -5   8 2155.33 216.307   2
   4  -5   7 3886.17 298.605   2
   4   5  -7 3489.41 285.547   8
   4  -5   6 760.102 131.534   2
   4   5  -6 887.611 138.283   8
   4  -5   6 909.360 80.5823  14
   4  -5   5 1979.47 120.766  14
   4   5  -5 1914.94 197.649   8
   4  -5   5 1645.04 195.627   2
   4   5  -4 14589.4 660.718   8
   4  -5   4 13895.8 517.576  14
   4  -5   4 14439.5 689.691   2
   4  -5   3 1317.60 174.741   2
   4  -5   3 1604.91 102.290  14
   4   5  -3 1351.09 156.101   8
   4   5  -2 3429.70 255.053   8
   4  -5   1 2580.32 236.481   6
   4   5  -1 2440.03 207.810   8
   4  -5   0 175.736 78.0745   6
   4  -5   0 142.060 37.1893  12
   4   5   0 176.813 63.1727   8
   4  -5  -1 2421.20 135.082  12
   4   5   1 2753.94 219.868   8
   4  -5  -1 2198.14 220.392   6
   4  -5  -2 2861.69 257.860   2
   4  -5  -2 3092.49 159.944  12
   4   5   2 3912.50 263.812   8
   4  -5  -2 3591.78 280.090   6
   4   5   3 1886.00 180.413   8
   4  -5  -3 1690.97 195.270   2
   4  -5  -3 1396.01 175.614   6
   4  -5  -3 1509.58 100.417  12
   4  -5  -4 13069.8 664.961   6
   4  -5  -4 13691.9 496.769  12
   4  -5  -4 13214.9 660.203   2
   4  -5  -5 1844.84 202.446   2
   4  -5  -5 1917.46 114.122  12
   4  -5  -5 1583.27 198.706   6
   4  -5  -6 848.677 73.4224  12
   4  -5  -6 954.656 160.613   6
   4  -5  -6 1014.81 147.133   2
   4  -5  -7 3296.92 275.401   2
   4  -5  -7 3546.32 174.914  13
   4  -5  -8 2158.52 247.340   7
   4   5   8 2182.15 124.451  10
   4   5   8 2162.84 116.998   4
   4  -5  -8 1718.81 195.659   2
   4  -5  -8 2099.14 127.718  13
   4  -5  -8 2305.21 246.519   6
   4   5   9 1910.97 111.458  10
   4   5   9 1863.51 109.844   4
   4  -5  -9 1482.60 182.348   2
   4  -5  -9 1962.63 241.561   7
   4  -5  -9 1899.56 121.277  13
   4  -5  -9 2036.75 243.225   6
   4   5  10 824.033 70.3614   4
   4  -5 -10 795.708 161.694   7
   4  -5 -10 825.278 80.5182  13
   4  -5 -11 10652.0 650.601   7
   4   5  11 10233.3 402.311   4
   4  -5 -11 11225.9 426.340  13
   4   5  12 6575.62 273.726   4
   4  -5 -12 6351.85 480.465   7
   4  -5 -12 6522.08 292.142  13
   4  -5 -13 8565.50 577.440   7
   4   5  13 8253.70 335.461   4
   4  -5 -13 8423.33 347.311   9
   4  -5 -13 8740.63 360.987  13
   4  -5 -14 2097.97 266.990   7
   4   5  14 1938.74 120.762   4
   4   5  14 2090.42 123.236   3
   4  -5 -14 2052.36 127.359   9
   4  -5 -14 2221.49 142.436  13
   4   5  15 1093.03 85.4219   4
   4  -5 -15 1158.42 88.4237   9
   4   5  15 1128.38 84.9419   3
   4  -5 -15 1148.69 100.194  13
   4   5  16 440.804 52.7235   3
   4   5  16 417.740 55.9964   4
   4  -5 -16 479.969 64.5280  13
  -4  -5  17 458.704 61.2915  11
   4   5  17 348.810 48.4801   4
   4   5  17 400.228 46.1115   3
   4  -5 -17 469.270 62.9762  13
  -4  -5  18 2712.23 151.249  11
   4   5  18 2587.81 132.696   4
   4  -5 -18 2796.14 151.257  13
   4  -5 -19 1166.78 86.8475  13
   4   5  19 1133.01 73.2140   4
   4   5  20 346.913 35.4864   4
   4  -6  19 1669.60 91.9918  12
   4  -6  19 1738.36 101.524  14
   4  -6  18 222.927 41.7890  14
  -4   6  17 2324.05 119.858   4
   4  -6  17 2697.46 145.537  14
  -4   6  16 319.038 42.6834   4
  -4   6  15 526.949 55.9896   4
  -4   6  14 1425.31 95.2811   4
   4   6 -13 456.428 117.809   8
  -4   6  13 269.412 46.7439   4
  -4   6  12 4345.67 200.122   4
   4   6 -12 4102.25 354.524   8
  -4   6  11 11608.9 438.801   4
   4   6 -11 12051.6 663.537   8
  -4   6  10 4678.86 209.465   4
   4   6 -10 5062.60 381.694   8
   4  -6  10 4367.45 230.131  14
   4   6  -9 2996.37 293.248   8
   4  -6   9 3428.75 291.587   2
   4  -6   9 3611.67 189.501  14
   4  -6   8 1142.78 168.474   2
   4  -6   8 1276.14 103.230  14
   4   6  -7 1642.17 200.169   8
   4  -6   7 1683.63 117.249  14
   4  -6   7 1634.29 201.137   2
   4  -6   6 2372.02 140.187  14
   4   6  -6 2140.69 227.132   8
   4  -6   6 2327.58 246.520   2
   4   6  -5 2236.97 227.162   8
   4  -6   5 2163.54 241.789   2
   4  -6   5 2639.67 146.497  14
   4   6  -4 1113.58 155.492   8
   4  -6   4 694.425 139.235   2
   4  -6   4 965.966 81.9465  14
   4   6  -3 747.094 133.543   8
   4  -6   3 930.525 154.544   2
   4  -6   3 858.287 75.9523  14
   4  -6   2 6111.58 263.771  14
   4   6  -2 6542.50 399.316   8
   4  -6   1 2745.83 151.546  12
   4  -6   1 2291.88 247.917   1
   4   6  -1 2962.62 247.449   8
   4  -6   1 2466.32 139.472  14
   4  -6   0 765.944 142.801   6
   4  -6   0 1079.75 89.4115  12
   4   6   0 1103.31 148.710   8
   4  -6   0 939.942 78.2325  14
   4  -6   0 951.180 158.829   1
   4  -6  -1 2433.98 136.371  14
   4  -6  -1 2710.67 147.220  12
   4   6   1 2892.44 244.303   8
   4  -6  -1 2507.71 253.455   6
   4  -6  -2 6093.06 256.927  14
   4  -6  -2 5899.61 417.047   6
   4  -6  -2 5989.44 263.986  12
   4  -6  -3 893.365 77.7773  12
   4   6   3 894.064 139.228   8
   4  -6  -3 635.775 131.216   2
   4  -6  -3 1108.85 167.019   6
   4  -6  -4 764.962 146.817   6
   4  -6  -4 1007.29 81.5306  12
   4   6   4 1070.58 149.983   8
   4  -6  -4 995.239 162.205   2
   4  -6  -5 2528.31 140.897  12
   4   6   5 2592.06 133.796   4
   4  -6  -5 2656.19 256.740   2
   4  -6  -5 2910.36 283.049   6
   4   6   6 2234.34 121.896   4
   4  -6  -6 1873.57 222.190   2
   4  -6  -7 1525.78 190.864   2
   4   6   7 1693.42 103.775   4
   4  -6  -7 1762.42 223.987   6
   4  -6  -8 1383.41 182.996   2
   4   6   8 1339.42 91.1816   4
   4  -6  -8 1081.74 188.468   6
   4   6   9 3255.00 166.500  10
   4   6   9 3348.54 165.792   4
   4  -6  -9 3281.72 282.172   2
   4  -6  -9 3413.49 173.475  13
   4  -6  -9 3625.23 338.283   6
   4   6  10 4963.18 220.624   4
   4  -6 -10 4892.37 229.169  13
   4  -6 -10 4717.05 404.250   6
   4   6  11 11869.7 456.091   4
   4  -6 -11 12567.3 472.347  13
   4  -6 -11 12959.4 719.075   6
   4   6  12 4362.28 203.507   4
   4  -6 -12 4458.31 216.984  13
   4  -6 -12 4453.43 393.107   6
  -4  -6  13 380.002 62.6838  11
   4  -6 -13 320.056 106.044   6
   4  -6 -13 254.545 50.6413   9
   4   6  13 297.519 47.5740   4
   4  -6 -13 396.196 59.4845  13
  -4  -6  14 1671.27 118.394  11
   4  -6 -14 1310.17 103.651  13
   4   6  14 1451.52 98.3905   4
   4  -6 -14 1481.69 103.826   9
  -4  -6  15 597.544 70.8559  11
   4   6  15 446.236 53.8127   4
   4  -6 -15 550.984 60.2561   9
   4  -6 -15 573.968 66.5674  13
  -4  -6  16 376.187 58.3645  11
   4  -6 -16 345.506 45.9574   9
   4   6  16 243.776 41.6157   4
   4  -6 -16 256.595 47.5064  13
  -4  -6  17 2620.84 147.153  11
   4   6  17 2545.78 127.203   4
  -4  -6  18 167.266 40.1109  11
   4   6  18 180.698 30.5307   4
  -4  -6  19 1785.38 98.7165  11
   4   6  19 1393.37 75.0560   4
   4  -7  18 1186.02 78.1537  12
   4  -7  18 1386.52 80.7640  14
   4  -7  17 1312.10 86.6086  14
   4  -7  16 1687.99 103.379  14
  -4   7  16 1516.08 86.0585   4
  -4   7  15 1689.94 98.2438   4
   4  -7  15 1863.63 115.503  14
   4  -7  14 23.8078 31.7133  14
  -4   7  14 23.6332 25.3277   4
   4  -7  13 1584.88 112.707  14
  -4   7  13 1544.44 98.0518   4
  -4   7  12 85.0511 33.6870   4
   4  -7  12 31.3612 34.8534  14
  -4   7  11 688.894 65.9093   4
   4   7 -11 869.003 154.249   8
   4  -7  11 648.257 74.2518  14
   4   7 -10 1291.89 86.5914  10
  -4   7  10 1386.57 94.7561   4
   4   7 -10 1324.47 205.591   8
   4  -7  10 1366.02 106.750  14
   4  -7   9 6805.60 296.516  14
  -4   7   9 6771.81 278.760   4
   4   7  -9 7069.68 467.976   8
   4  -7   9 5878.24 416.028   2
   4  -7   8 748.612 76.3556  14
  -4   7   8 625.799 63.4799   4
   4  -7   8 602.585 124.845   2
   4   7  -8 911.860 153.916   8
  -4   7   7 4117.11 194.018   4
   4   7  -7 4286.32 347.772   8
   4  -7   7 4236.99 207.334  14
   4  -7   7 4024.79 340.671   2
   4  -7   6 2661.03 152.076  14
  -4   7   6 2619.80 140.399   4
   4   7  -6 2847.30 273.512   8
   4  -7   6 2631.11 275.527   2
   4  -7   5 3693.97 327.128   2
   4   7  -5 3709.13 311.899   8
   4  -7   5 3620.77 184.584  14
   4  -7   4 108.449 74.9205   2
   4   7  -4 75.7438 68.3379   8
   4  -7   4 155.271 39.3804  14
   4  -7   3 2039.41 247.556   2
   4  -7   3 2212.63 131.960  14
   4  -7   2 10.7799 35.0024  12
   4   7  -2-18.5342 72.1134   8
   4  -7   1 1633.26 115.672  12
   4   7  -1 1888.03 215.427   8
   4   7   0 1677.10 199.373   8
   4  -7   0 1474.20 107.200  12
   4  -7  -1 1666.08 225.909   6
   4   7   1 1720.47 205.854   8
   4   7   1 1856.44 109.068   4
   4  -7  -1 1600.44 115.665  12
   4   7   2 42.2680 27.7000   4
   4  -7  -2-9.56026 31.4523  12
   4   7   2 126.412 77.4332   8
   4  -7  -2 134.758 87.3923   6
   4  -7  -3 2485.02 271.677   2
   4  -7  -3 2458.61 141.024  12
   4   7   3 2625.61 254.130   8
   4   7   3 2397.47 131.065   4
   4  -7  -3 2384.32 266.873   6
   4  -7  -4 160.900 86.2479   6
   4   7   4 18.3790 66.2929   8
   4   7   4 104.742 31.9463   4
   4  -7  -5 3703.90 327.914   2
   4  -7  -5 4052.94 355.098   6
   4   7   5 3620.94 308.739   8
   4   7   5 3724.92 178.050   4
   4  -7  -6 2841.95 296.112   6
   4   7   6 2879.63 271.746   8
   4   7   6 2932.88 149.778   4
   4  -7  -6 2688.71 273.775   2
  -4  -7   7 4369.21 210.216  11
   4   7   7 4459.95 202.430   4
   4  -7  -7 4065.81 345.316   2
   4  -7  -7 4721.70 390.397   6
  -4  -7   8 710.436 75.3640  11
   4  -7  -8 658.186 151.325   6
   4   7   8 630.468 65.2011   4
   4  -7  -8 481.591 115.107   2
  -4  -7   9 7835.55 315.530  11
   4   7   9 6951.47 293.773  10
   4  -7  -9 6569.56 493.971   6
   4   7   9 6865.07 290.131   4
  -4  -7  10 1548.09 113.666  11
   4   7  10 1451.67 96.6890  10
   4   7  10 1446.40 99.4008   4
   4  -7 -10 1539.23 224.002   6
  -4  -7  11 813.863 82.7836  11
   4   7  11 640.245 63.7577   4
   4  -7 -11 642.483 149.252   6
  -4  -7  12 64.7119 40.1139  11
   4   7  12 78.8446 32.6207   4
   4  -7 -13 1489.89 109.383   9
   4   7  13 1425.51 96.7684   4
  -4  -7  14 44.3592 34.7735  11
   4  -7 -14 53.9974 31.4578   9
   4   7  14 3.45454 25.9203   4
  -4  -7  15 1989.15 121.216  11
   4   7  15 1830.45 102.742   4
   4  -7 -15 1691.09 105.533   9
   4   7  16 1492.07 86.4692   4
   4  -7 -16 1427.82 86.3801   9
  -4  -7  17 1572.53 94.8248  11
   4   7  17 1269.41 73.3125   4
  -4  -7  18 1271.31 81.4867  11
   4  -8  16 96.2284 26.5991  14
   4  -8  15 413.189 45.2795  14
  -4   8  14 513.407 48.6534   4
   4  -8  14 413.620 48.9420  14
  -4   8  13 246.620 37.3823   4
   4  -8  13 308.235 45.1239  14
  -4   8  12 5001.63 215.017   4
   4  -8  12 5358.17 227.355  14
   4  -8  11 1440.19 97.6300  14
  -4   8  11 1338.17 89.1383   4
   4   8 -10 964.861 71.2253  10
   4  -8  10 1209.33 89.3600  14
  -4   8  10 1112.84 80.9421   4
   4   8  -9 992.604 77.1041  10
  -4   8   9 1005.42 78.9510   4
   4  -8   9 1127.96 86.6387  14
  -4   8   8 3082.56 155.323   4
   4   8  -8 2966.18 284.337   8
   4  -8   8 2984.23 158.220  14
  -4   8   7 3301.39 162.485   4
   4   8  -7 3098.21 294.828   8
   4  -8   7 2912.33 289.879   2
  -4   8   6 401.507 51.5476   4
   4  -8   6 366.237 114.959   2
   4   8  -6 494.337 121.849   8
  -4   8   5 4272.04 197.715   4
   4   8  -5 4125.36 341.123   8
   4  -8   5 4205.48 364.360   2
  -4   8   4 812.031 73.4390   4
   4  -8   4 758.030 151.622   2
   4  -8   3 3068.44 313.496   2
   4  -8   3 3119.48 175.389  12
   4   8  -3 3050.16 287.884   8
  -4   8   3 2985.07 155.293   4
   4  -8   2 1757.98 237.819   2
   4  -8   2 1857.09 126.711  12
   4   8  -2 2144.70 237.625   8
  -4   8   2 1825.44 114.046   4
   4  -8   1 90.1126 42.4457  12
   4   8  -1 80.1328 65.9448   8
  -4   8   1 129.585 41.1180   4
   4   8  -1 80.0981 32.0556   4
   4  -8   0 7761.47 548.382   2
   4  -8   0 8523.46 358.412  12
   4   8   0 9375.40 547.201   8
   4   8   0 9416.02 350.334   4
  -4   8   0 8427.42 345.224   4
   4  -8  -1 195.713 49.4871  12
   4   8   1 158.759 77.3142   8
   4  -8  -1 215.384 114.109   2
   4   8   1 82.6030 32.0955   4
   4   8   2 1937.62 225.127   8
   4   8   2 1967.29 115.554   4
   4  -8  -2 1680.27 230.217   2
   4  -8  -2 1686.43 115.382  12
   4  -8  -3 2399.53 282.455   2
   4   8   3 2952.95 281.380   8
   4   8   3 3074.97 154.609   4
   4   8   4 1099.14 83.1621   4
   4  -8  -4 1003.86 177.424   2
   4   8   4 842.891 152.006   8
   4   8   5 3506.53 323.764   8
   4   8   5 4631.34 202.518   4
   4  -8  -5 3728.74 344.463   2
   4   8   6 353.678 50.4385   4
   4  -8  -6 341.821 109.354   2
   4   8   6 273.159 93.5863   8
   4   8   7 3839.72 318.427   8
   4   8   7 3253.68 164.526   4
  -4  -8   8 3371.96 164.907  11
   4   8   8 2798.19 157.621  10
   4   8   8 3126.02 157.124   4
  -4  -8   9 1144.71 90.1533  11
   4   8   9 989.691 80.1347  10
   4   8   9 1043.95 80.7216   4
   4   8  10 976.669 75.2648  10
   4   8  10 1034.65 80.0383   4
  -4  -8  11 1325.60 98.0251  11
   4   8  11 1353.43 89.6538   4
  -4  -8  12 5243.88 233.057  11
   4   8  12 5141.27 217.804   4
  -4  -8  13 306.372 48.0913  11
   4  -8 -13 242.184 44.3539   9
   4   8  13 277.254 39.3157   4
  -4  -8  14 593.165 60.4375  11
   4   8  14 507.803 47.0882   4
   4  -8 -14 519.002 55.5276   9
  -4  -8  15 472.906 51.2537  11
   4  -8 -15 445.823 44.6081   9
  -4  -8  16 144.501 33.5081  11
   4  -9  14 341.280 43.8352  12
   4  -9  13 302.255 46.5781  12
   4  -9  12 309.391 49.2038  12
  -4   9  11 118.047 27.9362   4
  -4   9  10 3437.54 155.367   4
   4   9  -9 3354.57 157.298  10
  -4   9   9 3734.67 163.943   4
   4   9  -8 1261.37 86.8275  10
  -4   9   8 1338.74 86.7732   4
   4  -9   7 79.7677 45.0207  12
  -4   9   7 98.7914 31.2702   4
   4  -9   6 3056.02 167.552  12
  -4   9   6 2683.90 141.483   4
   4  -9   5 995.751 89.9400  12
  -4   9   5 966.710 76.3270   4
  -4   9   4 2781.83 145.453   4
   4  -9   4 2841.96 161.395  12
  -4   9   3 6619.18 281.428   4
   4   9  -3 7428.71 288.437   4
   4  -9   3 6780.72 298.864  12
   4  -9   2 364.810 62.8776  12
  -4   9   2 379.860 51.1351   4
   4   9  -2 383.212 50.8889   4
  -4   9   1 3587.32 177.826   4
   4   9  -1 3986.65 183.415   4
   4  -9   1 3839.30 190.072  12
   4  -9   0 107.364 38.9821  12
   4   9   0 19.7894 27.6958   4
  -4   9   0 125.343 37.6705   4
   4   9   1 3841.06 179.447   4
  -4   9  -1 3659.06 178.866   4
   4   9   2 335.042 47.6479   4
  -4   9  -2 361.265 54.4363   4
   4   9   3 7161.71 289.601   4
   4   9   4 2858.97 146.744   4
   4   9   5 1130.73 82.6110   4
   4   9   6 2853.71 144.781   4
   4   9   7 127.652 35.8143  10
   4   9   7 80.9701 30.3544   4
   4   9   8 1387.72 92.9531  10
   4   9   8 1333.39 86.9482   4
   4   9   9 3381.61 162.143  10
   4   9   9 3792.15 166.210   4
   4   9  10 3462.87 155.973   4
   4   9  11 186.460 30.6151   4
   4  -9 -12 273.321 42.2055   9
   4   9  12 254.594 32.5046   4
   4  -9 -13 220.646 37.7351   9
   4   9  13 188.493 26.4233   4
   4  -9 -14 275.134 35.2419   9
   4 -10  11 1426.39 87.5107  12
   4 -10  10 433.995 51.2191  12
   4 -10   9 302.114 45.4040  12
   4  10  -9 203.749 26.9148  10
   4  10  -9 284.966 32.1100   4
  -4  10   8 1114.33 68.5397   4
   4  10  -8 1030.74 68.1096  10
   4  10  -8 1220.95 69.9682   4
   4 -10   8 1299.29 88.3897  12
  -4  10   7 2001.75 102.726   4
   4  10  -7 2157.47 104.457   4
   4  10  -7 1836.23 105.661  10
   4 -10   7 2169.93 122.271  12
   4 -10   6 482.140 61.6962  12
  -4  10   6 512.108 48.5010   4
   4  10  -6 473.158 47.1462   4
   4  10  -6 427.572 51.6680  10
   4 -10   5 998.366 78.3427  12
  -4  10   5 875.065 66.1525   4
   4  10  -5 1016.29 69.0960   4
  -4  10   4 873.660 66.8413   4
   4  10  -4 879.547 65.7223   4
   4 -10   4 794.555 70.6017  12
  -4  10   3 822.128 64.7068   4
   4  10  -3 889.167 66.5295   4
   4 -10   3 782.645 68.4319  12
  -4  10   2 794.981 63.4064   4
   4  10  -2 769.376 64.3721   4
   4 -10   2 760.359 66.5264  12
  -4  10   1 597.292 57.0053   4
   4  10  -1 574.853 54.5546   4
   4  10   0 249.760 40.3558   4
  -4  10   0 245.286 38.3727   4
   4  10   1 631.891 56.7479   4
  -4  10  -1 681.607 59.4256   4
   4  10   2 912.180 68.0101   4
  -4  10  -2 937.622 70.8769   4
   4  10   3 841.750 64.8071   4
  -4  10  -3 809.744 66.6629   4
   4  10   4 771.794 61.8216   4
  -4  10  -4 805.154 65.1490   4
   4  10   5 912.895 76.9502  10
   4  10   5 1004.29 68.9897   4
  -4  10  -5 1062.86 72.8426   4
   4  10   6 466.197 53.7633  10
   4  10   6 463.711 45.9835   4
  -4  10  -6 521.806 50.3156   4
   4  10   7 1942.05 107.485  10
   4  10   7 2004.60 100.704   4
  -4  10  -7 1922.45 102.428   4
   4  10   8 897.283 65.7023   4
   4  10   8 1127.63 69.9410  10
   4  10   9 218.541 30.2298  10
   4  10   9 226.376 29.1317   4
   4 -10 -10 439.651 48.8685   9
   4  10  10 299.919 33.1227   4
   4 -10 -11 1366.45 83.7324   9
   4  11  -6 418.463 37.6216  10
   4 -11   6 416.241 37.1240  12
   4  11  -5 933.990 62.8659  10
   4  11  -4 88.8930 26.1500  10
   4  11  -3 206.132 34.7160  10
   4  11  -2 1088.83 78.0016  10
   4  11  -2 1244.37 64.8349   4
   4 -11   1 113.084 25.1179   9
   4  11  -1 63.8956 20.7221   4
   4  11   0 176.125 36.0912  10
   4 -11   0 168.936 31.4217   9
   4  11   0 143.505 23.8257   4
   4  11   1 53.4315 28.1223  10
   4  11   1 99.3338 20.7923   4
   4  11   2 1088.21 78.6673  10
   4  11   2 1175.66 62.8639   4
   4  11   3 232.345 35.9561  10
   4  11   3 217.735 26.7388   4
   4  11   4 90.3419 26.2499  10
   4  11   5 982.366 64.8810  10
   4 -11  -6 391.239 44.9244   9
   4  11   6 403.410 38.7018  10
   5   0   0-27.4071 49.3707   2
   5   0  -1 7173.89 403.796   2
   5   0  -2 6485.53 380.950   2
   5   0   3 1164.36 147.946   2
   5   0  -3 1449.04 165.083   2
   5   0   4 81.0354 57.9524   2
   5   0  -4 67.5619 46.6594   2
   5   0   5 2002.53 194.567   2
   5   0  -5 1984.79 190.781   2
   5   0  -5 1940.82 132.576   6
   5   0   6 53.4442 50.1014   2
   5   0  -6 13.3951 44.0557   2
   5   0   7 5785.66 350.330   2
   5   0  -7 5814.18 355.141   2
   5   0   7 5750.79 249.001   3
   5   0   8 21022.3 901.244   2
   5   0  -8 20603.4 897.859   2
   5   0  -8 22580.5 773.914   9
   5   0   8 22376.4 777.174   3
   5   0  -9 1183.51 91.8016   9
   5   0   9 1255.66 95.7193   3
   5   0 -10 3500.61 174.853   9
   5   0  10 3492.88 183.289   3
   5   0  11 5.44927 35.8383   3
   5   0 -11-4.48057 31.6003   9
   5   0 -12 3244.18 167.378   9
   5   0  12 3172.93 181.040   3
   5   0 -12 3241.18 177.077  13
   5   0 -13 12599.3 480.943   9
   5   0  13 12911.0 509.081   3
   5   0 -13 13319.8 502.479  13
   5   0  14 16099.3 613.275   3
   5   0  15 1740.56 131.269   3
   5   0  16 5345.90 261.496   3
   5   0  17 1283.62 109.544   3
   5   0  18 990.402 94.5349   3
   5   0  19 988.658 91.9060   3
   5   0  20 27.4613 31.5757   3
   5   0  20 13.2500 25.7837  14
   5   0  21 637.919 63.5470   3
   5   0  21 604.039 50.7699  14
   5   0  22 396.698 45.5087   3
   5  -1  22 27.6787 17.7331  14
   5  -1  22 26.4305 24.2542   3
   5  -1  21 72.5480 27.8865  14
   5  -1  21 100.944 35.3036   3
   5  -1  20 117.666 39.1263  14
   5  -1  20 165.218 40.9867   3
   5  -1  19 2024.83 132.088   3
   5  -1  18 230.193 53.0484   3
   5  -1  17 1547.86 121.184   3
   5  -1  16 4949.30 247.252   3
   5  -1  15 1417.65 118.025   3
   5  -1  14 7414.16 332.535   3
   5  -1  13 1896.95 135.392   3
   5   1 -12 1525.64 104.441   9
   5  -1  12 1666.84 120.974   3
   5   1 -11 8975.85 353.048   9
   5  -1  11 8984.15 369.159   3
   5   1 -11 8108.77 486.728   8
   5  -1  10 419.629 83.8483   2
   5   1 -10 597.111 63.5320   9
   5   1 -10 596.426 113.042   8
   5  -1  10 491.745 63.4225   3
   5  -1   9 1024.72 132.287   2
   5   1  -9 1297.21 92.9487   9
   5  -1   9 1332.14 96.7856   3
   5   1  -9 981.511 137.431   8
   5  -1   8 3194.04 257.344   2
   5   1  -8 3837.87 181.583   9
   5  -1   8 3659.93 183.992   3
   5   1  -8 3839.87 262.583   8
   5  -1   7 50.7826 30.8448   3
   5   1  -7 70.6129 29.9668   9
   5   1  -7 74.9523 47.2656   8
   5  -1   7 13.6378 47.0614   2
   5  -1   6 4969.66 322.470   2
   5   1  -6 4623.27 274.226   8
   5  -1   5 3797.58 279.697   2
   5   1  -5 3911.21 230.157   8
   5   1  -4 9398.65 478.391   2
   5  -1   4 9006.44 472.553   2
   5   1  -4 8706.21 389.466   8
   5   1  -3 2559.77 220.272   2
   5  -1   3 2565.01 216.182   2
   5   1  -3 2316.39 146.541   8
   5   1  -2 4928.35 312.575   2
   5   1  -2 3998.28 193.629   8
   5   1  -1 13566.2 631.352   2
   5   1   0 6286.81 376.416   2
   5  -1   0 6036.65 370.104   2
   5  -1  -1 12633.1 581.718   2
   5  -1  -1 11353.2 461.762   6
   5  -1  -2 4214.29 222.591   6
   5  -1  -2 4452.54 299.830   2
   5   1   3 2568.96 221.929   2
   5  -1  -3 2462.73 215.457   2
   5  -1  -3 2436.99 160.787   6
   5   1   4 9720.89 492.595   2
   5  -1  -4 9415.16 482.801   2
   5  -1  -4 8771.85 403.348   6
   5  -1  -5 3765.03 279.725   2
   5  -1  -5 4013.71 234.260   6
   5  -1  -6 4761.99 317.027   2
   5  -1  -7 68.2789 44.9319   2
   5  -1  -7 50.3767 29.9681   9
   5   1   7 37.7786 32.1134   3
   5  -1  -8 3636.59 268.201   2
   5  -1  -8 3851.57 184.116   9
   5   1   8 3545.25 180.756   3
   5  -1  -9 929.911 127.160   2
   5  -1  -9 1090.66 87.5173   9
   5   1   9 1068.64 88.8152   3
   5  -1  -9 1108.10 90.7600  13
   5  -1 -10 492.470 61.1413   9
   5   1  10 554.064 66.8744   3
   5  -1 -10 468.667 62.0539  13
   5  -1 -11 8764.36 365.607  13
   5  -1 -11 8685.79 356.525   9
   5   1  11 9355.17 372.282   3
   5  -1 -12 1654.94 111.102   9
   5   1  12 1593.57 120.959   3
   5  -1 -12 1661.11 120.546  13
   5  -1 -13 1841.65 117.714   9
   5   1  13 1808.63 130.934   3
   5  -1 -13 1871.71 129.333  13
   5  -1 -14 7391.28 311.497   9
   5   1  14 8180.33 343.831   3
   5  -1 -14 7559.19 334.336  13
   5  -1 -15 1592.63 119.970  13
   5   1  15 1494.94 119.608   3
   5   1  16 4865.81 246.777   3
   5  -1 -16 5212.42 247.588  13
   5   1  17 1456.37 116.018   3
   5   1  18 282.331 43.3420  14
   5   1  18 311.136 58.2262   3
   5   1  19 1956.09 128.118   3
   5   1  19 1962.08 108.542  14
   5   1  20 136.627 38.8592   3
   5   1  21 36.7494 28.1060   3
  -5  -1  22 9.03148 20.7499  11
   5   1  22 43.1925 23.3986   3
   5  -2  21 570.785 56.6837   3
   5  -2  21 561.808 54.3588  14
   5  -2  20 1109.41 85.0212   3
   5  -2  20 1096.32 84.0478  14
   5  -2  19 615.586 68.7049   3
   5  -2  18 4016.04 204.349   3
   5  -2  17 5002.80 246.306   3
   5  -2  16 1672.48 125.210   3
   5  -2  15 1002.15 95.6301   3
   5  -2  14 1588.36 123.102   3
   5   2 -14 1376.36 197.803   8
   5   2 -13 308.593 101.113   8
   5  -2  13 450.587 65.3667   3
   5   2 -12 4230.76 200.022   9
   5  -2  12 4487.72 221.419   3
   5   2 -12 3895.36 322.914   8
   5   2 -11 1305.40 94.6692   9
   5  -2  11 1206.93 100.125   3
   5   2 -11 1098.16 160.033   8
   5  -2  10 1699.51 171.693   2
   5   2 -10 1598.60 105.615   9
   5  -2  10 1508.58 111.327   3
   5   2 -10 1572.83 182.370   8
   5  -2   9 1546.30 170.369   2
   5   2  -9 1818.31 114.075   9
   5  -2   9 1689.48 114.460   3
   5   2  -9 1942.02 193.262   8
   5  -2   8 3562.49 178.493  10
   5  -2   8 4398.00 296.175   2
   5   2  -8 3963.76 188.207   9
   5  -2   8 3849.44 187.934   3
   5   2  -8 3692.55 268.649   8
   5  -2   7 2189.28 124.921  10
   5   2  -7 2417.82 133.569   9
   5  -2   7 2158.36 206.090   2
   5  -2   7 2225.29 129.155   3
   5   2  -7 2287.16 194.557   8
   5   2  -6 3602.36 173.273   9
   5  -2   6 3225.52 262.988   2
   5   2  -6 3426.00 235.010   8
   5  -2   6 3291.98 168.619  14
   5  -2   5 11293.3 571.340   2
   5   2  -5 12302.9 527.269   8
   5  -2   4 6395.53 382.460   2
   5   2  -4 6239.04 318.254   8
   5  -2   3 11015.1 536.525   2
   5   2  -3 9727.04 444.555   8
   5   2  -2 885.559 89.8476   8
   5   2  -1 23697.7 843.571   8
   5  -2   0 22797.1 907.608   2
   5  -2   0 20211.2 802.574   6
   5  -2  -1 22141.7 873.274   6
   5  -2  -1 24842.9 972.245   2
   5  -2  -2 617.446 92.6090   6
   5  -2  -2 803.304 127.520   2
   5  -2  -3 10711.7 550.876   2
   5  -2  -3 11543.2 503.216   6
   5  -2  -4 5815.82 364.230   2
   5  -2  -4 6179.42 332.690   6
   5  -2  -5 11795.2 569.995   2
   5  -2  -5 11021.3 517.431   6
   5  -2  -6 3272.35 260.289   2
   5  -2  -6 3395.70 170.737   9
   5  -2  -6 3506.00 248.569   6
   5  -2  -7 2076.80 200.287   2
   5  -2  -7 2070.88 126.687   9
   5   2   7 2243.25 126.700   3
   5   2   8 3630.06 170.932  10
   5  -2  -8 3434.36 268.516   2
   5  -2  -8 3694.62 183.659   9
   5   2   8 3892.64 185.427   3
   5  -2  -9 1595.19 175.791   2
   5  -2  -9 1825.05 116.697   9
   5   2   9 1700.74 114.922   3
   5  -2 -10 1357.02 102.214   9
   5   2  10 1555.51 111.236   3
   5  -2 -11 1147.30 92.8010   9
   5   2  11 1285.75 102.738   3
   5  -2 -11 1223.34 101.531  13
   5  -2 -12 4482.69 211.996   9
   5   2  12 4587.07 224.864   3
   5  -2 -12 4045.44 218.200  13
   5  -2 -13 406.569 58.2128   9
   5  -2 -13 375.326 64.8259  13
   5   2  13 468.789 67.4835   3
   5  -2 -14 1494.31 107.347   9
   5   2  14 1628.56 124.154   3
   5  -2 -14 1895.69 130.257  13
   5   2  15 866.067 91.6327   3
   5  -2 -15 1005.44 94.3888  13
   5   2  16 1655.53 123.749   3
   5  -2 -16 1622.39 123.186  13
   5   2  17 5121.83 252.083   3
   5  -2 -17 5718.53 259.105  13
   5   2  18 3707.04 192.244   3
   5   2  19 614.169 67.9798   3
   5   2  20 984.794 80.3326   3
   5   2  21 492.001 51.6655   3
   5  -3  21 655.394 54.1910   3
   5  -3  21 744.826 59.8561  14
   5  -3  20 2739.82 139.501   3
   5  -3  20 2888.58 146.028  14
   5  -3  19 676.475 67.3464   3
   5  -3  18 1814.27 118.606   3
   5  -3  17 872.477 84.1832   3
   5  -3  16 1076.61 81.5966  12
   5  -3  16 1017.57 94.3990   3
   5  -3  15 5026.69 244.797   3
   5   3 -15 4954.73 383.220   8
   5  -3  14 3915.61 204.839   3
   5   3 -14 3632.99 325.173   8
   5  -3  13 7950.70 339.968   3
   5   3 -13 7828.57 493.327   8
   5   3 -12 552.069 119.798   8
   5  -3  12 474.123 68.8953   3
   5  -3  11 4623.16 223.199   3
   5   3 -11 4277.57 336.758   8
   5  -3  10 1411.86 165.480   2
   5   3 -10 1623.96 106.544   9
   5  -3  10 1491.65 109.335   3
   5   3 -10 1569.16 189.841   8
   5   3  -9 1607.45 108.541   9
   5  -3   9 1616.27 181.174   2
   5  -3   9 1658.88 112.954   3
   5   3  -9 1540.10 178.316   8
   5   3  -8 1873.43 120.734   9
   5  -3   8 2043.49 123.323   3
   5  -3   8 2120.49 210.319   2
   5   3  -8 1931.28 194.734   8
   5   3  -7 4795.90 212.516   9
   5  -3   7 4457.55 205.873   3
   5   3  -7 4335.06 193.077  10
   5  -3   7 4485.15 317.853   2
   5   3  -7 4635.95 304.374   8
   5  -3   7 4315.23 210.954  14
   5   3  -6 2676.80 145.020   9
   5  -3   6 2630.76 139.185   3
   5  -3   6 2562.78 235.668   2
   5   3  -6 2628.54 211.825   8
   5   3  -6 2473.35 129.958  10
   5  -3   6 2647.58 147.311  14
   5  -3   5 5885.02 391.726   2
   5   3  -5 6573.40 362.713   8
   5  -3   5 6521.61 281.333  14
   5  -3   4 2838.98 153.319  12
   5  -3   4 2871.73 152.903  10
   5   3  -4 3243.32 159.956   9
   5  -3   4 2754.33 248.126   2
   5   3  -4 2999.78 211.288   8
   5  -3   4 2914.38 153.753  14
   5   3  -3 6071.89 251.375   9
   5   3  -3 6034.52 313.446   8
   5  -3   3 5680.81 372.193   2
   5  -3   3 5470.68 245.031  14
   5   3  -2 4810.48 265.557   8
   5   3  -1 474.477 72.0973   8
   5  -3   0 114.536 59.7184   6
   5  -3   0 225.538 76.8975   2
   5   3   0 128.522 43.5229   8
   5  -3  -1 576.125 111.299   2
   5   3   1 440.015 65.4782   8
   5  -3  -1 394.531 83.0645   6
   5  -3  -2 4461.46 287.945   6
   5   3   2 4560.85 232.243   8
   5  -3  -2 4503.64 324.253   2
   5  -3  -3 5762.76 373.768   2
   5  -3  -3 5819.46 344.303   6
   5  -3  -4 3236.59 160.153  12
   5   3   4 3022.46 152.521  10
   5  -3  -4 2976.49 254.932   2
   5  -3  -4 2854.60 232.069   6
   5   3   5 6420.97 266.934  10
   5  -3  -5 6664.82 278.173   9
   5  -3  -5 6578.91 401.404   2
   5  -3  -5 6727.00 386.730   6
   5  -3  -5 6657.17 278.229  12
   5   3   6 2493.13 136.818  10
   5   3   6 2953.89 145.765   3
   5  -3  -6 2605.77 146.682   9
   5  -3  -6 2717.84 241.021   2
   5  -3  -6 2809.09 149.516  12
   5  -3  -6 2581.24 228.498   6
   5   3   7 4359.28 197.407  10
   5   3   7 4368.54 202.892   3
   5  -3  -7 4644.76 211.938   9
   5  -3  -7 4062.38 304.311   2
   5  -3  -7 4597.78 319.588   6
   5   3   8 2088.47 117.508  10
   5   3   8 2088.41 124.511   3
   5  -3  -8 2052.99 126.628   9
   5  -3  -8 2236.19 215.620   2
   5   3   9 1640.76 100.963  10
   5  -3  -9 1727.83 185.799   2
   5  -3  -9 1657.21 113.675   9
   5   3   9 1614.10 109.844   3
   5  -3  -9 1499.43 112.169  13
   5  -3 -10 1708.48 116.286   9
   5   3  10 1705.51 114.589   3
   5  -3 -10 1618.04 117.762  13
   5  -3 -11 4759.47 223.029   9
   5   3  11 4814.11 224.374   3
   5  -3 -11 4113.79 221.193  13
   5  -3 -12 511.371 63.5214   9
   5   3  12 516.920 66.8299   3
   5  -3 -13 7815.14 326.378   9
   5   3  13 7788.47 334.085   3
   5  -3 -14 3535.33 186.226   9
   5   3  14 3522.79 192.968   3
   5  -3 -15 4700.07 217.892   9
   5   3  15 4788.39 233.713   3
   5   3  16 1288.11 101.375   3
   5  -3 -16 1035.67 97.7797  13
   5   3  17 757.424 77.3418   3
   5   3  18 1617.66 109.335   3
   5   3  19 617.033 62.9657   3
   5   3  20 2711.76 134.567   3
  -5  -3  21 728.874 58.0502  11
   5   3  21 485.997 51.1382   3
   5  -4  20 809.049 56.8606   3
   5  -4  19 2041.55 108.673   3
   5  -4  18 390.073 48.8406  12
   5  -4  18 585.656 58.4622   3
   5  -4  17 167.842 37.2632  12
   5  -4  17 215.283 43.6386   3
   5  -4  16 422.446 58.2660   3
   5  -4  15 1427.70 105.217   3
   5   4 -14 284.272 92.2072   8
   5  -4  14 153.358 42.8933   3
   5  -4  13 1468.57 108.780   3
   5   4 -13 1281.37 191.015   8
   5  -4  12 3152.21 173.442   3
   5   4 -12 3815.31 321.680   8
   5  -4  11 3923.05 196.284   3
   5   4 -11 3739.86 319.279   8
   5  -4  10 4210.62 309.759   2
   5  -4  10 4526.85 211.928   3
   5   4 -10 4153.44 330.959   8
   5  -4   9 5958.20 257.335   3
   5  -4   9 5355.83 369.160   2
   5   4  -9 6064.71 397.221   8
   5   4  -8 5967.09 252.958  10
   5  -4   8 6520.14 268.792   3
   5  -4   8 6217.09 401.004   2
   5   4  -8 6837.03 412.412   8
   5  -4   8 6083.89 281.569  14
   5  -4   7 7877.65 324.375  14
   5   4  -7 7381.96 297.270  10
   5  -4   7 7343.02 302.969   3
   5  -4   7 7024.59 447.454   2
   5   4  -7 8043.28 446.095   8
   5   4  -6 510.658 55.4176  10
   5  -4   6 525.156 119.067   2
   5   4  -6 508.060 102.946   8
   5  -4   6 503.162 63.3296  14
   5   4  -5 6375.27 257.879  10
   5   4  -5 6291.30 366.348   8
   5  -4   5 5900.76 404.135   2
   5  -4   5 5740.91 264.213  14
   5   4  -4 3210.11 157.463  10
   5   4  -4 3253.72 238.304   8
   5  -4   4 3137.90 273.997   2
   5  -4   4 2881.00 159.990  14
   5  -4   3 1919.93 124.566  12
   5   4  -3 2139.25 121.111  10
   5   4  -3 2337.53 191.045   8
   5  -4   3 2366.94 237.833   2
   5  -4   3 1964.36 124.322  14
   5   4  -2 3695.53 177.451  10
   5   4  -2 3762.70 245.281   8
   5  -4   2 3385.27 177.069  14
   5  -4   2 3683.29 181.134  12
   5   4  -1 3585.07 169.819  10
   5   4  -1 3468.90 228.352   8
   5  -4   1 3265.21 168.636  14
   5  -4   1 3161.05 170.497  12
   5  -4   0 7514.77 308.061  12
   5  -4   0 7138.53 418.766   6
   5   4   0 7583.24 379.156   8
   5  -4   0 7512.71 462.463   2
   5  -4   0 7425.37 305.644  14
   5  -4  -1 3360.84 265.782   6
   5   4   1 3510.89 171.798  10
   5   4   1 3252.46 221.136   8
   5  -4  -1 3625.40 299.466   2
   5  -4  -1 3465.38 172.389  14
   5  -4  -1 3380.40 172.986  12
   5  -4  -2 3181.51 263.076   6
   5   4   2 3862.53 178.939  10
   5  -4  -2 3471.54 177.222  14
   5   4   2 3731.69 233.482   8
   5  -4  -2 3780.05 308.729   2
   5  -4  -2 3692.27 183.116  12
   5   4   3 2181.60 124.126  10
   5  -4  -3 2172.55 126.112  14
   5   4   3 1878.19 159.901   8
   5  -4  -3 1915.69 216.576   2
   5  -4  -3 2215.61 213.905   6
   5  -4  -3 2141.37 129.164  12
   5   4   4 3029.79 157.392  10
   5   4   4 3305.95 215.151   8
   5  -4  -4 3275.92 277.399   2
   5  -4  -4 3144.00 262.387   6
   5  -4  -4 3000.00 161.662  12
   5   4   5 5923.71 261.787  10
   5   4   5 6296.02 256.316   3
   5  -4  -5 5946.06 401.160   2
   5  -4  -5 6322.46 399.528   6
   5  -4  -5 6545.39 273.360  12
   5   4   6 489.835 56.7855  10
   5   4   6 557.272 56.1642   3
   5  -4  -6 486.459 112.620   2
   5  -4  -6 533.948 62.9574  12
   5  -4  -6 600.854 120.918   6
   5   4   7 7975.15 311.753  10
   5   4   7 7540.34 307.435   3
   5  -4  -7 6974.13 451.107   2
   5  -4  -7 8162.79 480.479   6
   5   4   8 6496.03 268.519  10
   5   4   8 6485.95 270.604   3
   5  -4  -8 6353.34 282.108   9
   5  -4  -8 6048.48 401.895   2
   5  -4  -8 6692.77 435.630   6
   5   4   9 6033.26 254.514  10
   5   4   9 6015.63 261.212   3
   5  -4  -9 6293.82 274.406   9
   5  -4  -9 5823.27 381.847   2
   5  -4  -9 5998.67 418.319   6
   5   4  10 4478.59 212.822   3
   5  -4 -10 4728.86 224.192   9
   5  -4 -10 4245.15 221.480  13
   5  -4 -10 5050.07 378.985   6
   5   4  11 4199.40 202.977   3
   5  -4 -11 4082.58 206.841   9
   5  -4 -11 4118.49 212.600  13
   5   4  12 3314.26 174.272   3
   5  -4 -12 3370.24 180.619   9
   5  -4 -12 3173.16 183.974  13
   5   4  13 1244.78 99.9363   3
   5  -4 -13 1443.78 106.544   9
   5  -4 -13 1360.95 112.165  13
   5  -4 -14 144.820 42.7800   9
   5   4  14 172.407 43.0409   3
   5  -4 -14 70.7278 38.9670  13
   5  -4 -15 1444.51 99.3786   9
   5   4  15 1151.91 94.9638   3
   5  -4 -15 1462.00 111.586  13
   5   4  16 431.633 55.8898   3
   5   4  17 246.303 42.6450   3
   5   4  18 537.904 55.1792   3
   5   4  19 1696.47 98.1697   3
   5   4  20 714.135 50.5805   3
   5  -5  19-17.4849 25.7192  14
   5  -5  18 474.454 57.7670  14
   5  -5  18 413.639 44.9863  12
   5  -5  17 841.262 72.8569  12
   5  -5  17 1051.95 86.7279  14
   5  -5  16 105.513 40.0783  14
   5  -5  15 1979.77 135.984  14
   5  -5  14 29.9811 36.3701  14
   5   5 -13 1448.94 205.266   8
   5  -5  13 1625.47 125.551  14
   5   5 -12 245.166 92.9134   8
   5  -5  12 236.337 57.6169  14
   5   5 -11 1199.25 179.100   8
   5  -5  11 1178.44 105.256  14
   5   5 -10 2492.71 263.585   8
   5  -5  10 2727.74 166.982  14
   5   5  -9 14019.1 513.482  10
   5  -5   9 13060.2 684.887   2
   5   5  -9 14841.8 724.379   8
   5  -5   9 14961.3 553.583  14
   5   5  -8 2270.63 126.105  10
   5   5  -8 2580.35 245.284   8
   5  -5   8 2253.84 145.528  14
   5   5  -7 143.519 34.6280  10
   5  -5   7 57.1726 62.8056   2
   5  -5   7 116.758 43.8472  14
   5   5  -6 4097.42 193.198  10
   5   5  -6 3758.45 299.097   8
   5  -5   6 3968.19 328.869   2
   5  -5   6 4167.35 209.050  14
   5   5  -5 3810.23 285.368   8
   5  -5   5 3600.88 312.667   2
   5  -5   5 3359.54 185.303  14
   5   5  -5 3709.42 179.621  10
   5  -5   4 726.878 75.4922  14
   5  -5   4 670.410 140.822   2
   5   5  -4 653.359 115.138   8
   5  -5   3 6673.45 288.180  12
   5  -5   3 6470.00 265.770   9
   5   5  -3 6727.53 385.716   8
   5  -5   3 6045.27 429.644   2
   5  -5   3 6268.67 279.545  14
   5  -5   2 497.447 127.413   2
   5   5  -2 766.037 112.491   8
   5  -5   2 633.883 70.0499  14
   5  -5   2 601.332 72.4527  12
   5  -5   1 362.651 53.9009  14
   5  -5   1 328.583 54.2354  12
   5   5  -1 371.087 83.8343   8
   5  -5   0 156.543 78.9813   6
   5  -5   0 149.800 41.4833  12
   5  -5   0 220.554 80.8888   2
   5   5   0 187.341 66.3908   8
   5  -5   0 121.050 36.8553  14
   5  -5  -1 211.525 82.7939   6
   5  -5  -1 316.085 52.4059  12
   5  -5  -1 461.084 57.9104  14
   5  -5  -1 498.006 119.562   2
   5   5   1 394.974 85.9282   8
   5  -5  -2 643.273 127.446   6
   5  -5  -2 661.458 70.5791  12
   5  -5  -2 574.807 126.803   2
   5   5   2 581.608 97.8192   8
   5  -5  -2 553.204 63.5992  14
   5   5   3 7222.58 290.458  10
   5   5   3 6421.10 369.321   8
   5  -5  -3 5874.05 425.228   2
   5  -5  -3 6551.89 429.055   6
   5  -5  -3 6683.08 289.289  12
   5  -5  -4 684.243 136.696   6
   5   5   4 828.691 76.4911  10
   5  -5  -4 489.541 121.089   2
   5   5   4 777.068 110.952   8
   5  -5  -4 776.033 76.8578  12
   5   5   5 3687.28 177.854  10
   5   5   5 3237.13 244.791   8
   5  -5  -5 3339.26 296.416   2
   5  -5  -5 3451.29 300.462   6
   5  -5  -5 3214.46 175.586  12
   5   5   6 4415.17 205.853  10
   5  -5  -6 4510.17 346.339   2
   5  -5  -6 4517.72 352.311   6
   5  -5  -6 3945.48 201.811  12
   5   5   7 211.396 43.6636  10
   5  -5  -7 188.978 81.3144   2
   5  -5  -7 288.434 100.721   6
   5   5   8 2368.43 133.529  10
   5  -5  -8 2107.34 229.685   2
   5  -5  -8 2194.77 250.472   6
   5   5   9 14930.2 538.991  10
   5  -5  -9 15002.7 558.141   9
   5  -5  -9 13173.3 697.502   2
   5  -5  -9 14791.7 774.195   6
   5   5  10 2451.58 137.053  10
   5  -5 -10 2831.46 160.015   9
   5  -5 -10 2927.81 298.625   6
   5  -5 -11 1126.71 97.9747   9
   5  -5 -11 1234.70 200.809   6
   5  -5 -12 291.303 55.1194   9
   5   5  12 257.332 44.0002   3
   5  -5 -12 160.782 86.4963   6
   5   5  13 1502.28 101.277   3
   5  -5 -13 1782.63 119.265   9
   5  -5 -13 1325.01 206.343   6
   5   5  14 101.640 31.8735   3
   5  -5 -14 33.0803 31.5384   9
   5   5  15 1978.78 112.864   3
   5  -5 -15 2158.60 125.313   9
   5  -5 -16 151.351 36.4567   9
   5   5  16 189.432 34.1130   3
  -5  -5  17 1108.99 88.5464  11
  -5  -5  18 541.898 60.1061  11
  -5  -5  19-13.3929 28.9244  11
   5  -6  18 16.7529 20.2474  12
   5  -6  18 71.1013 28.5374  14
   5  -6  17 858.296 67.3010  12
   5  -6  17 897.946 74.9172  14
   5  -6  16 649.569 65.1657  12
   5  -6  16 586.357 64.3279  14
   5  -6  15 217.012 46.6676  14
   5  -6  14 2479.24 149.557  14
   5  -6  13 1739.06 124.694  14
   5  -6  12 2698.17 162.681  14
   5   6 -11 1630.87 263.572   8
   5  -6  11 2415.91 151.504  14
   5   6 -10 5236.84 383.136   8
   5  -6  10 4867.50 243.978  14
   5  -6   9 3030.08 279.636   2
   5   6  -9 3469.44 300.334   8
   5   6  -9 3174.52 162.810  10
   5  -6   9 3552.28 189.943  14
   5   6  -8 425.232 53.6652  10
   5  -6   8 393.065 105.111   2
   5   6  -8 573.707 128.073   8
   5  -6   8 427.305 67.9994  14
   5   6  -7 5964.88 252.370  10
   5   6  -7 5112.22 385.208   8
   5  -6   7 5328.59 404.063   2
   5  -6   7 5755.59 268.265  14
   5   6  -6 4086.56 194.752  10
   5  -6   6 3720.43 329.691   2
   5  -6   6 3518.81 199.946  14
   5  -6   5 494.615 66.3269  14
   5  -6   5 493.613 125.353   2
   5   6  -5 655.638 126.675   8
   5  -6   4 7026.94 310.667  12
   5   6  -4 7314.34 439.928   8
   5  -6   4 6588.68 473.018   2
   5  -6   4 7021.55 304.839  14
   5  -6   3 20046.3 742.074  12
   5   6  -3 20709.7 894.362   8
   5  -6   3 19413.6 955.626   2
   5  -6   3 20848.2 734.894  14
   5  -6   2 6334.55 283.622  14
   5  -6   2 6559.38 296.823  12
   5   6  -2 7367.81 421.306   8
   5  -6   2 6069.23 451.354   2
   5   6  -1 5604.11 354.032   8
   5  -6   1 5223.29 237.477  14
   5  -6   1 4729.12 239.043  12
   5  -6   0 606.177 75.0052  12
   5  -6   0 557.406 140.652   2
   5   6   0 721.984 123.912   8
   5  -6   0 703.452 72.8077  14
   5  -6  -1 4844.55 229.904  14
   5   6   1 5330.86 345.668   8
   5  -6  -1 4850.29 390.832   2
   5  -6  -1 5203.34 240.674  12
   5  -6  -1 5062.54 385.430   6
   5  -6  -2 6659.86 454.293   6
   5   6   2 6991.44 403.048   8
   5  -6  -2 6373.13 279.249  14
   5  -6  -2 6471.11 287.213  12
   5  -6  -2 6507.04 459.707   2
   5  -6  -3 19239.4 929.300   2
   5   6   3 18257.1 834.112   8
   5  -6  -3 20080.5 705.963  12
   5  -6  -3 19195.9 923.454   6
   5   6   4 7976.32 432.498   8
   5  -6  -4 6607.06 471.357   2
   5  -6  -4 6898.00 304.736  12
   5  -6  -4 7723.92 493.227   6
   5   6   5 566.519 65.6904  10
   5  -6  -5 489.602 122.375   2
   5   6   5 419.260 94.1507   8
   5  -6  -5 585.481 141.795   6
   5  -6  -5 530.510 65.4960  12
   5   6   6 4140.31 200.177  10
   5  -6  -6 3708.85 330.350   2
   5  -6  -6 3990.31 198.926  12
   5  -6  -6 3926.04 354.144   6
   5  -6  -7 5905.94 442.365   6
   5   6   7 6193.51 264.215  10
   5  -6  -7 5059.26 397.662   2
   5   6   8 578.251 64.0842  10
   5  -6  -8 481.254 127.297   6
   5  -6  -8 507.172 119.553   2
   5   6   9 3287.45 168.462  10
   5  -6  -9 3634.85 334.896   6
   5   6  10 4681.27 209.715  10
   5  -6 -10 4643.69 231.079   9
   5  -6 -10 4395.00 378.743   6
   5  -6 -11 2734.92 159.800   9
   5  -6 -11 2534.94 286.963   6
   5  -6 -12 2297.76 142.239   9
  -5  -6  13 1445.62 109.272  11
   5  -6 -13 1590.36 111.418   9
  -5  -6  14 2310.35 142.099  11
   5  -6 -14 2538.71 140.769   9
  -5  -6  15 243.737 46.5691  11
   5  -6 -15 177.658 38.6543   9
  -5  -6  16 641.496 66.0400  11
   5  -6 -16 492.173 50.4498   9
  -5  -6  17 844.027 72.1360  11
  -5  -6  18 71.5673 28.1133  11
   5  -7  16 307.052 42.3235  12
   5  -7  16 304.797 42.2588  14
   5  -7  15 3037.41 155.127  12
   5  -7  15 3047.41 151.935  14
   5  -7  14 601.361 66.9756  12
   5  -7  14 663.130 67.1574  14
   5  -7  13 1106.30 91.3290  14
   5  -7  12 709.459 75.5120  14
   5  -7  11 154.013 46.1815  14
   5  -7  10 2946.15 167.820  14
   5   7  -9 983.857 74.6883  10
   5  -7   9 936.960 89.0078  14
   5   7  -8 595.619 62.9095  10
   5   7  -8 816.864 145.997   8
   5  -7   8 758.423 78.0982  14
   5   7  -7 1586.69 108.610  10
   5   7  -7 1698.02 213.155   8
   5  -7   7 1574.59 206.869   2
   5  -7   7 1768.20 121.788  14
   5  -7   6 168.413 49.1564  12
   5  -7   6 167.731 46.1262  14
   5   7  -6 114.785 40.0166  10
   5  -7   6 131.339 78.9680   2
   5   7  -6 75.5754 62.2769   8
   5  -7   5 4474.36 233.678  12
   5   7  -5 4894.41 355.344   8
   5  -7   5 4089.43 364.638   2
   5  -7   5 4825.61 227.085  14
   5  -7   4 2659.61 140.915   9
   5   7  -4 2423.47 247.761   8
   5  -7   4 2865.86 297.679   2
   5  -7   4 2652.40 153.515  14
   5  -7   4 2773.51 167.338  12
   5  -7   3 2911.58 299.686   2
   5   7  -3 3017.67 266.887   8
   5  -7   3 2820.66 157.724  14
   5  -7   3 2808.01 168.723  12
   5  -7   2 257.240 55.7905  12
   5  -7   2 276.431 50.2331  14
   5  -7   2 379.758 121.251   2
   5   7  -2 347.896 97.8280   8
   5   7  -1 3511.03 286.560   8
   5  -7   1 3121.99 169.130  14
   5  -7   1 3396.76 186.178  12
   5  -7   0 134.260 45.9308  12
   5  -7   0 72.0503 86.5804   2
   5   7   0 33.9025 52.9906   8
   5  -7   0 142.885 43.7983  14
   5   7   1 3068.44 268.585   8
   5  -7  -1 3033.10 313.940   2
   5  -7  -1 3152.71 176.094  12
   5  -7  -2 339.670 55.5631  12
   5  -7  -2 296.221 113.952   6
   5  -7  -2 212.814 98.7197   2
   5   7   2 166.230 71.7732   8
   5  -7  -3 2778.37 159.435  12
   5   7   3 2729.73 249.590   8
   5  -7  -3 2859.27 294.407   6
   5  -7  -3 3012.88 301.790   2
   5   7   4 2283.25 233.117   8
   5  -7  -4 2800.82 294.416   2
   5  -7  -4 2905.41 158.197  12
   5  -7  -4 2626.61 287.802   6
   5   7   5 4956.47 234.794  10
   5  -7  -5 4637.64 389.128   6
   5  -7  -5 4506.61 378.702   2
   5  -7  -5 4808.71 224.594  12
   5  -7  -6 164.912 101.106   6
   5   7   6 157.250 42.4321  10
   5  -7  -6 86.8521 67.8818   2
   5   7   7 1826.51 121.184  10
   5  -7  -7 1729.03 220.167   2
   5  -7  -7 2120.64 253.102   6
   5  -7  -8 869.703 171.301   6
  -5  -7   8 898.938 78.8461  11
   5   7   8 734.951 72.9266  10
   5  -7  -9 1090.05 181.441   6
  -5  -7   9 957.828 82.5753  11
   5   7   9 946.187 79.0405  10
  -5  -7  10 2920.60 159.486  11
   5   7  10 2730.92 143.313  10
   5  -7 -10 3001.32 167.929   9
  -5  -7  11 104.338 39.6145  11
   5  -7 -11 121.650 41.3206   9
  -5  -7  12 774.970 74.8631  11
   5  -7 -12 756.501 74.7816   9
  -5  -7  13 1090.98 86.6792  11
   5  -7 -13 996.906 82.8163   9
  -5  -7  14 859.567 72.9689  11
   5  -7 -14 627.841 63.0948   9
  -5  -7  15 3023.37 146.325  11
   5  -7 -15 2655.14 135.945   9
  -5  -7  16 389.124 45.2250  11
   5  -7 -16 314.749 36.3249   9
   5  -8  15 2072.25 100.629  14
   5  -8  15 2275.62 114.688  12
   5  -8  14 395.151 43.1260  14
   5  -8  13 344.923 44.1010  14
   5  -8  12 1612.16 99.4589  14
   5  -8  11 1219.43 98.2383  12
   5  -8  11 1097.94 83.1941  14
   5  -8  10 444.775 63.1864  12
   5  -8  10 455.643 54.1623  14
   5  -8   9 860.707 87.3934  12
   5  -8   9 848.977 74.5906  14
   5   8  -9 830.452 64.4399  10
   5  -8   8 666.211 77.6599  12
   5   8  -8 535.548 55.8429  10
   5  -8   8 644.872 66.3553  14
   5   8  -7 933.131 77.3480  10
   5  -8   7 868.196 78.8112  14
   5  -8   7 1120.06 99.0494  12
   5   8  -6 5649.01 252.081  10
   5  -8   6 5864.33 252.543  14
   5  -8   6 5785.55 271.966  12
   5   8  -5 3411.90 177.528  10
   5  -8   5 3320.57 170.572  14
   5  -8   5 3478.15 190.397  12
   5  -8   4 746.541 69.7369  14
   5  -8   4 690.553 79.9199  12
   5  -8   3 1743.31 108.235   9
   5   8  -3 1699.74 201.456   8
   5  -8   3 1733.92 124.859  12
   5  -8   2 376.050 65.2022  12
   5  -8   2 215.981 106.484   2
   5   8  -2 467.903 112.858   8
   5   8  -1 975.481 171.501   8
   5  -8   1 1323.05 105.449  12
   5   8   0 2838.43 259.013   8
   5  -8   0 2419.11 279.297   2
   5  -8   0 2444.86 149.862  12
   5   8   1 1217.87 172.292   8
   5  -8  -1 1212.07 198.378   2
   5  -8  -1 1456.92 108.542  12
   5  -8  -2 414.914 58.4116  12
   5  -8  -2 382.704 125.027   2
   5   8   2 395.631 97.1804   8
   5  -8  -3 1746.54 114.871  12
   5  -8  -4 674.787 149.312   6
   5   8   4 846.040 83.2625  10
   5  -8  -4 781.465 74.2303  12
   5   8   5 3343.16 177.050  10
   5   8   6 5667.98 253.001  10
   5   8   7 1018.36 83.6335  10
   5   8   8 473.688 55.6068  10
   5   8   9 785.263 68.2095  10
   5  -8  -9 998.255 87.4111   9
  -5  -8  10 545.555 56.6678  11
   5   8  10 379.656 48.8194  10
   5  -8 -10 500.289 62.4455   9
  -5  -8  11 1091.78 78.6579  11
   5  -8 -11 1019.68 86.5203   9
  -5  -8  12 1538.77 95.3780  11
   5  -8 -12 1674.03 105.726   9
  -5  -8  13 441.926 47.0777  11
   5  -8 -13 369.713 47.2344   9
  -5  -8  14 377.001 42.8396  11
   5  -8 -14 395.701 45.0937   9
  -5  -8  15 2124.75 103.687  11
   5  -8 -15 2131.75 100.432   9
   5  -9  12 1848.41 106.553  12
   5  -9  11 60.2912 33.7617  12
   5  -9  10 335.164 51.2897  12
   5   9  -9 647.062 49.5530  10
   5  -9   9 819.391 75.2215  12
   5   9  -8 1837.27 101.414  10
   5  -9   8 2208.05 129.651  12
   5   9  -7 1538.09 96.9300  10
   5  -9   7 1714.66 114.707  12
   5  -9   6 161.091 43.7923  12
   5   9  -6 75.7573 31.4389  10
   5   9  -5 992.000 78.4296  10
   5  -9   5 933.506 84.6975  12
   5  -9   4 474.577 63.6202  12
   5   9  -4 556.425 60.9767  10
   5  -9   3 1807.88 118.284  12
   5   9  -3 1742.44 113.586  10
   5  -9   3 1614.56 97.9707   9
   5   9  -2 4042.03 200.321  10
   5  -9   2 3933.82 183.704   9
   5  -9   2 4157.73 200.296  12
   5  -9   1 2180.41 132.277  12
   5  -9   0 13.0163 32.5348  12
   5   9   0-5.06670 32.0484  10
   5  -9  -1 2051.10 124.502  12
   5   9   1 2162.94 135.365  10
   5   9   2 4486.53 215.610  10
   5   9   3 1637.93 112.087  10
   5   9   4 555.434 64.5000  10
   5   9   5 875.545 78.6973  10
   5   9   6 92.4411 32.2360  10
   5   9   7 1492.11 96.3640  10
   5   9   8 1704.23 103.359  10
   5  -9  -8 2037.66 119.990   9
   5   9   9 688.011 56.1957  10
   5  -9  -9 907.482 74.5658   9
   5  -9 -10 374.006 49.0837   9
   5  -9 -11 103.811 32.4601   9
   5  -9 -12 1790.92 99.2751   9
   5  10  -8 1334.05 73.6371  10
   5 -10   8 1932.49 100.182  12
   5  10  -7 1178.46 68.7277  10
   5 -10   7 1259.82 82.3606  12
   5  10  -6 910.234 64.5109  10
   5 -10   6 997.808 74.4632  12
   5  10  -5 2078.38 110.143  10
   5 -10   5 2161.87 117.384  12
   5 -10   4 76.7142 29.2659  12
   5  10  -4 30.0199 23.8291  10
   5 -10   3 2366.24 122.480  12
   5  10  -3 2316.78 126.157  10
   5 -10   2 86.8762 32.1266  12
   5  10  -2 147.716 36.2631  10
   5 -10   2 104.973 25.0485   9
   5 -10   1 349.406 42.6335   9
   5 -10   1 406.792 44.9816  12
   5  10   0 730.920 65.4900  10
   5 -10   0 406.325 57.1916   9
   5  10   1 381.534 50.6751  10
   5 -10  -1 372.222 46.7438   9
   5  10   2 118.811 34.4887  10
   5 -10  -2 118.199 33.7310   9
   5  10   3 2383.51 129.305  10
   5 -10  -3 2460.58 131.056   9
   5  10   4 65.6920 29.2620  10
   5 -10  -4 44.2491 31.6690   9
   5  10   5 2172.46 115.883  10
   5 -10  -5 2222.86 121.868   9
   5  10   6 982.231 67.8963  10
   5 -10  -6 865.137 71.3392   9
   5  10   7 1288.33 75.3995  10
   5  10   8 1729.65 86.1286  10
   5 -10  -8 1862.35 103.209   9
   6   0   0 359.308 49.9766  12
   6   0   0 374.866 50.2183   9
   6   0   0 279.401 44.7035   3
   6   0  -1 805.943 70.7277   3
   6   0  -1 798.341 70.6718  10
   6   0   1 869.818 74.1757  10
   6   0   1 762.938 69.7889   3
   6   0   1 1006.41 76.9634   9
   6   0  -1 927.344 76.9463   9
   6   0  -1 727.200 68.7503  14
   6   0  -1 730.410 70.0504  12
   6   0  -2 542.584 58.8755   3
   6   0   2 597.090 124.890   2
   6   0  -2 538.300 56.5425  10
   6   0   2 489.174 58.1301  10
   6   0  -2 563.735 122.569   2
   6   0   2 452.992 55.6025   3
   6   0  -2 469.244 58.6151   9
   6   0   2 517.713 55.8965  14
   6   0  -3 5211.43 234.896   3
   6   0   3 5526.09 378.332   2
   6   0  -3 4876.37 361.646   2
   6   0  -3 5545.69 235.657  10
   6   0   3 5423.46 236.642  10
   6   0   3 5582.60 238.669   3
   6   0   3 5410.05 233.489  14
   6   0   4 12665.2 648.746   2
   6   0  -4 12500.5 646.970   2
   6   0  -4 12314.3 470.092  10
   6   0   4 12795.8 476.079  10
   6   0   4 13074.5 480.559   3
   6   0  -4 13559.0 489.247   9
   6   0  -4 12715.0 476.088   3
   6   0   4 12568.3 471.698  14
   6   0   5 2390.04 131.697  14
   6   0   5 2178.42 224.482   2
   6   0  -5 2349.47 232.102   2
   6   0  -5 2364.58 127.900  10
   6   0   5 2008.96 125.870  10
   6   0  -5 2071.57 127.842   3
   6   0   5 2465.74 137.499   3
   6   0  -5 2510.97 142.350   9
   6   0   5 2167.97 124.547  12
   6   0   6 549.922 121.624   2
   6   0  -6 618.177 120.212   2
   6   0  -6 590.588 59.2110  10
   6   0   6 662.854 65.3316  10
   6   0   6 645.880 68.0405   3
   6   0  -6 762.629 77.0021   9
   6   0   6 609.713 64.7775  14
   6   0  -6 642.787 68.2192   3
   6   0   6 705.535 64.7069  12
   6   0  -7 425.948 104.259   2
   6   0  -7 435.511 51.1190  10
   6   0   7 441.324 55.9706  10
   6   0  -7 431.096 60.6158   9
   6   0   7 451.114 56.5767  14
   6   0   7 469.139 61.9162   3
   6   0   8 712.463 69.0161  10
   6   0  -8 889.614 82.5321   9
   6   0   8 736.842 76.3903   3
   6   0   8 670.449 69.2158  14
   6   0   9 4640.10 211.892  10
   6   0  -9 4682.20 223.824   9
   6   0   9 4681.46 228.703   3
   6   0   9 4440.97 215.332  14
   6   0  10 208.816 41.4154  10
   6   0 -10 244.034 52.1406   9
   6   0  10 192.090 43.8795  14
   6   0  10 131.609 44.1429   3
   6   0 -11 2566.51 151.694   9
   6   0  11 2700.40 165.421   3
   6   0  11 2576.15 150.385  14
   6   0  12 1728.25 119.834  14
   6   0 -12 1711.24 116.388   9
   6   0  12 1705.46 129.418   3
   6   0 -13 420.751 59.5439   9
   6   0  13 537.204 65.9982  14
   6   0  13 418.567 64.6170   3
   6   0 -14 3063.99 166.366   9
   6   0  14 3328.45 178.154  14
   6   0  15 1434.45 117.593   3
   6   0  15 1445.66 105.774  14
   6   0  16-4.54148 30.2395  14
   6   0  16-5.78692 40.8140   3
   6   0  17 3013.55 171.566   3
   6   0  17 3170.16 159.481  14
   6   0  18 205.579 38.9864  14
   6   0  18 251.680 50.8196   3
   6   0  19 132.341 28.5985  14
   6   0  19 164.299 39.2001   3
   6   0  20 1656.17 99.2856   3
   6   0  20 1357.46 73.3542  14
   6  -1  20 287.117 37.2804  14
   6  -1  20 265.726 41.4901   3
   6  -1  19 1013.62 80.7487   3
   6  -1  19 871.000 73.5060  14
   6  -1  18 624.821 68.0055   3
   6  -1  18 614.391 64.4293  14
   6  -1  17 602.109 70.8508   3
   6  -1  17 618.849 67.9972  14
   6  -1  16 947.303 91.1421   3
   6  -1  16 958.601 86.8642  14
   6  -1  15 767.729 83.7377   3
   6  -1  15 586.689 70.7927  14
   6   1 -14 62.3369 34.3862   9
   6  -1  14 72.8086 40.8397  14
   6  -1  14 105.042 44.1161   3
   6   1 -13 12228.9 479.563   9
   6  -1  13 13190.4 508.827   3
   6  -1  13 13192.6 501.310  14
   6   1 -12 7443.89 313.245   9
   6  -1  12 7364.78 330.004   3
   6  -1  12 7484.19 323.601  14
   6   1 -11 979.331 86.1830   9
   6  -1  11 925.861 90.8263   3
   6  -1  11 990.806 91.0566  14
   6  -1  10 9542.39 379.733  10
   6   1 -10 10363.4 395.601   9
   6  -1  10 9758.39 400.223   3
   6  -1  10 9273.92 391.410  14
   6  -1   9 4464.15 325.753   2
   6  -1   9 4230.92 206.311  10
   6   1  -9 4685.40 221.253   9
   6  -1   9 4606.70 223.463   3
   6  -1   9 4310.36 206.003  12
   6  -1   9 4502.01 217.349  14
   6  -1   8 313.143 49.3457  12
   6  -1   8 401.693 97.5568   2
   6  -1   8 343.352 53.0519  10
   6   1  -8 395.287 46.3390  10
   6   1  -8 346.609 55.7217   9
   6  -1   8 406.064 56.7882  14
   6  -1   8 308.967 56.6646   3
   6  -1   7 967.340 81.1479  10
   6  -1   7 839.887 141.100   2
   6   1  -7 975.627 74.4730  10
   6   1  -7 903.350 84.9082   9
   6  -1   7 925.880 84.4471   3
   6  -1   7 778.913 76.3783  14
   6  -1   7 989.563 80.3954  12
   6  -1   6 5439.94 234.956  10
   6   1  -6 5048.73 221.453  10
   6  -1   6 4845.87 356.728   2
   6  -1   6 4528.72 238.669   3
   6   1  -6 5310.92 240.218   9
   6  -1   6 5410.18 239.336  14
   6   1  -6 5089.76 233.288   3
   6  -1   6 5341.31 231.581  12
   6  -1   5 3119.32 161.454  10
   6   1  -5 2786.28 148.747  10
   6  -1   5 2452.32 248.208   2
   6  -1   5 3177.88 163.787   3
   6   1  -5 3106.31 167.173   9
   6  -1   5 3017.09 160.898  14
   6   1  -5 3234.57 162.575   3
   6  -1   5 2924.30 155.665  12
   6   1  -4 2160.50 125.380   3
   6  -1   4 2007.86 124.204  10
   6   1  -4 1968.11 118.217  10
   6  -1   4 2142.34 126.584   3
   6   1  -4 2190.14 131.514   9
   6  -1   4 2094.52 124.788  14
   6  -1   4 2169.29 124.962  12
   6   1  -3 2957.47 155.287   3
   6  -1   3 3110.69 159.459  10
   6  -1   3 2929.80 154.402  12
   6   1  -3 2764.10 149.066  10
   6  -1   3 3419.50 285.062   2
   6  -1   3 3022.29 158.235   3
   6  -1   3 3031.03 156.218  14
   6   1  -2 5561.44 242.482   3
   6  -1   2 5487.13 243.061  10
   6  -1   2 5709.98 244.811  12
   6   1  -2 5156.07 239.332  10
   6  -1   2 5754.56 244.258   3
   6  -1   2 5616.95 383.118   2
   6   1  -2 5910.12 250.558   9
   6  -1   2 5526.56 242.699  14
   6   1  -1 1210.22 168.921   2
   6   1  -1 998.670 79.7910   3
   6  -1   1 836.353 77.5120  10
   6  -1   1 972.607 79.8549   3
   6   1  -1 1061.11 81.9161  10
   6   1  -1 1155.91 86.2547   9
   6  -1   1 1005.14 79.7257   9
   6  -1   1 1002.55 81.6478  14
   6  -1   1 1017.15 82.3007  12
   6  -1   0 198.168 43.9543  12
   6   1   0 199.845 90.7437   2
   6  -1   0 130.095 37.1163  14
   6  -1   0 108.532 75.4086   2
   6   1   0 159.269 39.5492   9
   6  -1   0 224.096 42.3631   9
   6   1   0 131.012 34.6933   3
   6  -1   0 148.191 39.3232   3
   6  -1  -1 946.908 78.9717   3
   6  -1  -1 984.151 80.4665  10
   6   1   1 1094.86 82.9620   3
   6   1   1 1000.01 79.3625  10
   6  -1  -1 1113.93 161.693   2
   6   1   1 974.868 80.5625   9
   6  -1  -1 1112.96 86.4425   9
   6  -1  -1 957.723 78.9989  14
   6  -1  -1 969.820 82.2213  12
   6  -1  -2 5509.82 244.474   3
   6  -1  -2 5680.33 247.997  10
   6   1   2 5551.10 245.264  10
   6   1   2 5773.38 247.652   3
   6  -1  -2 5824.84 391.461   2
   6   1   2 5920.04 246.463   9
   6  -1  -2 5977.45 255.316   9
   6  -1  -2 5653.09 247.963  14
   6  -1  -2 5928.20 253.407  12
   6  -1  -3 2950.85 154.910   3
   6  -1  -3 2877.45 152.909  10
   6   1   3 3070.28 155.619  10
   6   1   3 3048.29 155.841   3
   6  -1  -3 2595.53 258.164   2
   6   1   3 3121.39 153.512   9
   6  -1  -3 2884.22 158.959   9
   6  -1  -4 2254.94 126.099  10
   6   1   4 2021.00 122.683  10
   6  -1  -4 2262.73 226.840   2
   6   1   4 2302.24 130.826   3
   6   1   4 2047.27 117.778   9
   6  -1  -4 1968.37 121.894   3
   6  -1  -5 2951.86 151.522  10
   6   1   5 2807.89 152.464  10
   6  -1  -5 3273.89 278.349   2
   6   1   5 2857.89 144.020   9
   6   1   5 2996.68 159.242   3
   6  -1  -5 3295.09 169.506   9
   6  -1  -5 3090.89 159.435   3
   6   1   5 2829.72 146.991  14
   6  -1  -6 5401.17 229.988  10
   6   1   6 5013.90 230.300  10
   6  -1  -6 5064.32 363.184   2
   6   1   6 5159.33 237.372   3
   6  -1  -6 5458.84 244.755   9
   6   1   6 5145.84 224.976  14
   6  -1  -6 5246.06 236.670   3
   6  -1  -7 901.136 73.3742  10
   6  -1  -7 702.547 131.843   2
   6   1   7 1014.08 80.8375  10
   6   1   7 957.618 85.5282   3
   6  -1  -7 752.896 81.3871   9
   6   1   7 1119.08 81.0610  14
   6  -1  -8 318.780 93.0387   2
   6   1   8 401.992 54.0523  10
   6  -1  -8 320.026 56.2938   9
   6   1   8 384.838 51.6780  14
   6   1   8 357.912 57.4851   3
   6  -1  -9 4377.62 318.890   2
   6   1   9 4114.92 197.768  10
   6  -1  -9 4393.31 215.236   9
   6   1   9 4656.45 219.179   3
   6   1   9 4072.19 197.928  14
   6   1  10 9502.79 378.682  10
   6  -1 -10 10380.2 400.660   9
   6   1  10 9953.51 404.320   3
   6   1  10 9683.29 382.851  14
   6  -1 -11 1027.41 91.7648   9
   6   1  11 917.633 94.5817   3
   6   1  11 1104.08 86.7194  14
   6  -1 -12 7432.28 316.716   9
   6   1  12 7807.52 333.221   3
   6   1  12 7143.41 306.790  14
   6  -1 -13 12550.5 479.795   9
   6   1  13 12744.7 502.968   3
   6   1  13 12377.4 472.858  14
   6  -1 -14 96.8604 36.9832   9
   6   1  14 109.407 34.8086  14
   6   1  14 98.0682 45.1846   3
   6  -1 -15 610.669 64.3461   9
   6   1  15 761.917 81.9788   3
   6   1  15 579.228 62.0296  14
   6   1  16 807.307 85.0793   3
   6   1  16 638.106 62.9775  14
   6   1  17 573.472 70.3150   3
   6   1  18 626.671 67.8508   3
   6   1  19 1044.15 83.1924   3
   6   1  20 261.342 40.7279   3
   6  -2  20 636.307 57.8834   3
   6  -2  20 656.440 55.2747  14
   6  -2  19 284.065 44.9993  14
   6  -2  19 264.167 44.2880   3
   6  -2  18 135.264 40.0642  14
   6  -2  18 152.626 39.2744   3
   6  -2  17 1230.35 96.6802   3
   6  -2  17 1144.37 94.2678  14
   6  -2  16 532.130 69.4743   3
   6  -2  16 555.661 69.9983  14
   6  -2  15 5006.61 241.904   3
   6  -2  15 4915.79 240.360  14
   6  -2  14 141.718 46.5387  14
   6  -2  14 118.522 42.8898   3
   6  -2  13 477.520 58.5834  12
   6   2 -13 515.032 60.8869   9
   6  -2  13 464.577 69.0679  14
   6  -2  13 515.706 72.5230   3
   6   2 -12 2844.34 155.090   9
   6  -2  12 2870.49 169.114   3
   6  -2  12 2680.61 165.672  14
   6  -2  12 2667.75 149.017  12
   6   2 -11 6516.78 287.251   9
   6  -2  11 6801.82 302.332   3
   6   2 -11 5846.33 399.668   8
   6  -2  11 6917.35 304.342  14
   6  -2  11 6897.74 288.894  12
   6  -2  10 428.785 56.8761  12
   6  -2  10 295.924 86.4132   2
   6   2 -10 377.134 57.1570   9
   6   2 -10 396.352 97.0583   8
   6  -2  10 322.940 58.8808  14
   6  -2  10 275.700 55.9918   3
   6  -2   9 2129.87 219.213   2
   6   2  -9 2193.94 136.228   9
   6  -2   9 2127.05 137.181   3
   6   2  -9 1981.13 195.119   8
   6  -2   9 1995.59 137.128  14
   6  -2   9 2037.24 129.616  12
   6  -2   8 72.7405 35.3423  12
   6  -2   8 87.2780 57.4269   2
   6  -2   8 65.3659 36.6973  10
   6   2  -8 54.0339 25.7400  10
   6   2  -8 81.8904 40.5705   9
   6   2  -8 25.5719 39.9255   8
   6  -2   8 32.4757 37.3757  14
   6  -2   8 41.5766 36.2952   3
   6  -2   7 5256.02 245.265  10
   6   2  -7 5331.66 230.486  10
   6  -2   7 5058.06 370.243   2
   6   2  -7 5921.60 255.581   9
   6  -2   7 5478.39 248.638   3
   6  -2   7 5539.50 252.228  14
   6  -2   7 5318.44 244.598  12
   6  -2   6 1193.90 94.6560  10
   6   2  -6 1188.36 84.4764  10
   6  -2   6 1050.23 159.448   2
   6  -2   6 1098.61 90.9508   3
   6   2  -6 1197.68 96.9840   9
   6  -2   6 1199.43 96.3898  14
   6  -2   6 1034.34 88.6733  12
   6  -2   5 748.281 74.6643  10
   6   2  -5 785.593 68.9896  10
   6  -2   5 858.289 78.1002   3
   6  -2   5 767.090 145.655   2
   6   2  -5 905.839 81.3247   9
   6  -2   5 803.399 79.2872  14
   6   2  -5 745.115 73.1447   3
   6  -2   5 852.743 77.2838  12
   6  -2   4 1916.02 123.225  10
   6   2  -4 1962.76 115.393  10
   6  -2   4 1992.97 121.100   3
   6   2  -4 2127.24 128.513   9
   6  -2   4 1612.59 202.679   2
   6  -2   4 1865.36 121.362  14
   6   2  -4 1836.48 116.221   3
   6  -2   4 1825.32 119.421  12
   6  -2   3 2471.16 142.212  10
   6   2  -3 2296.50 131.719  10
   6  -2   3 2415.93 136.981   3
   6   2  -3 2573.08 144.991   9
   6   2  -3 2555.65 137.676   3
   6  -2   3 2196.58 233.617   2
   6  -2   3 2367.38 129.394   9
   6  -2   3 2531.35 142.424  14
   6  -2   3 2387.48 140.017  12
   6   2  -2 742.496 70.7864   3
   6  -2   2 843.711 77.2187  10
   6  -2   2 680.327 68.5117   3
   6   2  -2 791.126 70.3142  10
   6  -2   2 889.359 77.6430  14
   6  -2   2 768.930 68.4744   9
   6  -2   2 770.284 75.8769  12
   6   2  -1 2080.30 120.069   3
   6  -2   1 1865.87 115.723   3
   6   2  -1 1903.00 117.129  10
   6  -2   1 1821.90 119.055  12
   6   2  -1 2082.85 123.886   9
   6  -2   1 1746.63 115.956  14
   6  -2   1 1932.06 116.350   9
   6   2   0 565.527 60.8508   3
   6  -2   0 602.806 63.0407   3
   6   2   0 669.913 67.0263   9
   6  -2   0 488.645 120.464   2
   6  -2   0 587.995 64.2587   9
   6  -2   0 709.865 69.8773  12
   6  -2  -1 1710.63 111.026   3
   6   2   1 2061.68 117.195   3
   6   2   1 1749.49 111.821  10
   6   2   1 2028.46 118.367   9
   6  -2  -1 2052.82 222.699   2
   6  -2  -1 1845.66 116.485   9
   6  -2  -2 911.896 76.1561   3
   6  -2  -2 834.087 76.4684  10
   6   2   2 761.147 70.7976   3
   6   2   2 852.770 73.6882  10
   6   2   2 870.548 74.2555   9
   6  -2  -2 667.963 132.107   2
   6  -2  -2 841.356 77.6264   9
   6  -2  -3 2361.06 135.202   3
   6  -2  -3 2485.86 139.165  10
   6   2   3 2519.28 137.900  10
   6   2   3 2471.96 137.706   3
   6   2   3 2643.30 137.183   9
   6  -2  -3 2429.31 244.039   2
   6  -2  -3 2561.35 146.319   9
   6  -2  -3 2399.10 141.793  12
   6  -2  -3 2111.47 175.241   6
   6  -2  -4 1919.34 119.627  10
   6   2   4 1917.38 118.507  10
   6   2   4 2187.43 124.663   3
   6  -2  -4 2189.52 226.132   2
   6  -2  -4 2004.97 125.904  12
   6  -2  -4 1896.24 164.023   6
   6  -2  -4 1949.27 120.616   3
   6  -2  -5 678.885 102.689   6
   6  -2  -5 819.757 73.5039  10
   6   2   5 863.220 73.8907  10
   6   2   5 781.278 72.5021   3
   6  -2  -5 818.498 142.482   2
   6  -2  -5 759.818 79.4555   9
   6  -2  -5 765.494 74.3146   3
   6  -2  -6 1149.76 86.2385  10
   6   2   6 1074.14 84.9337  10
   6  -2  -6 992.021 158.846   2
   6   2   6 1241.00 94.0080   3
   6  -2  -6 1191.62 97.4474   9
   6  -2  -6 1108.29 132.840   6
   6   2   7 5323.21 240.514  10
   6  -2  -7 5257.58 377.160   2
   6   2   7 5469.99 249.953   3
   6  -2  -7 5986.86 260.828   9
   6  -2  -7 5462.81 332.908   6
   6  -2  -8 34.8927 48.0237   2
   6   2   8 21.5851 27.7158  10
   6  -2  -8 69.9077 37.9575   9
   6   2   8 86.8515 37.5973   3
   6  -2  -9 1742.86 199.100   2
   6   2   9 1856.93 118.514  10
   6   2   9 1937.80 130.560   3
   6  -2  -9 2183.90 137.524   9
   6   2  10 280.973 45.5045  10
   6  -2 -10 389.030 59.6234   9
   6   2  10 387.115 60.9788   3
   6  -2 -11 7028.16 305.656   9
   6   2  11 6889.06 309.098   3
   6  -2 -12 2745.22 157.791   9
   6   2  12 2573.86 160.028   3
   6  -2 -13 551.959 65.8163   9
   6   2  13 472.567 67.5727   3
   6  -2 -14 147.280 41.8385   9
   6   2  14 116.632 42.2214   3
   6  -2 -15 4481.52 211.085   9
   6   2  15 4846.52 232.192   3
   6   2  16 389.391 60.7057   3
   6   2  17 1354.70 101.617   3
   6   2  18 140.148 36.9515   3
   6   2  19 266.875 42.9364   3
   6   2  20 631.136 54.7804   3
   6  -3  19 1644.44 95.9571   3
   6  -3  19 1684.77 101.013  14
   6  -3  18 2293.80 125.778   3
   6  -3  18 2303.76 131.457  14
   6  -3  17 456.664 61.5758  14
   6  -3  17 427.523 55.6779   3
   6  -3  16 1958.25 123.802   3
   6  -3  16 1847.92 127.208  14
   6  -3  15 150.558 35.7267  12
   6  -3  15 193.675 51.5163  14
   6  -3  15 118.495 42.1092   3
   6  -3  14 567.350 62.4975  12
   6  -3  14 540.291 72.0804  14
   6  -3  14 482.751 69.7615   3
   6  -3  13 1057.80 95.7636   3
   6  -3  13 1145.84 102.150  14
   6  -3  13 932.084 83.9668  12
   6  -3  12 281.664 51.5639  12
   6   3 -12 174.553 70.7255   8
   6  -3  12 193.061 54.3497  14
   6  -3  12 301.690 56.5593   3
   6  -3  11 1002.42 88.8444  12
   6  -3  11 933.379 89.7121   3
   6   3 -11 906.468 150.192   8
   6  -3  10 2415.80 146.404   3
   6   3 -10 1935.56 210.196   8
   6  -3  10 2267.22 142.092  12
   6  -3   9 75.8301 40.2729  12
   6  -3   9 34.9837 57.5541   2
   6   3  -9 50.7816 38.8559   9
   6   3  -9 106.300 56.9707   8
   6  -3   9 57.7651 33.7216   3
   6   3  -8 5610.12 240.061  10
   6  -3   8 5493.35 387.533   2
   6   3  -8 6237.71 264.906   9
   6  -3   8 5708.53 259.601   3
   6   3  -8 5244.69 349.134   8
   6  -3   8 5637.88 261.260  12
   6   3  -7 2991.02 152.953  10
   6  -3   7 3226.98 167.437   3
   6   3  -7 3130.08 169.714   9
   6  -3   7 3353.90 289.060   2
   6  -3   7 3110.19 171.417  12
   6   3  -6 1007.96 79.0965  10
   6  -3   6 881.426 81.5144   3
   6   3  -6 1038.49 91.1820   9
   6  -3   6 956.634 158.609   2
   6  -3   6 1147.77 94.0882  12
   6   3  -5 1048.56 80.6098  10
   6  -3   5 1054.37 85.3106   3
   6   3  -5 1116.21 92.3213   9
   6  -3   5 716.975 144.746   2
   6   3  -5 1009.15 82.8156   3
   6  -3   5 1007.27 88.8474  12
   6   3  -4 2033.36 123.942  10
   6  -3   4 2311.32 131.450   3
   6   3  -4 2221.86 135.829   9
   6  -3   4 2118.21 233.784   2
   6  -3   4 2175.30 136.691  14
   6   3  -4 2450.59 131.826   3
   6  -3   4 2019.39 133.305  12
   6  -3   3 3932.17 197.142  10
   6  -3   3 3742.04 183.717   3
   6   3  -3 3777.93 184.732  10
   6   3  -3 4062.04 196.079   9
   6  -3   3 3895.16 182.467   9
   6  -3   3 4166.76 332.516   2
   6  -3   3 3589.34 190.004  14
   6   3  -3 3898.45 184.768   3
   6  -3   3 3605.32 191.688  12
   6   3  -2 2197.66 125.146   3
   6  -3   2 2060.15 133.897  10
   6  -3   2 2105.68 124.238   3
   6   3  -2 2135.97 126.340  10
   6  -3   2 2223.05 125.594   9
   6  -3   2 1898.12 224.866   2
   6  -3   2 2118.28 132.602  14
   6  -3   2 2204.58 134.495  12
   6   3  -1 5050.79 219.622   3
   6  -3   1 4534.91 214.724   3
   6   3  -1 5032.22 222.691  10
   6   3  -1 5118.34 228.469   9
   6  -3   1 4789.08 220.278   9
   6  -3   1 4709.19 226.234  14
   6  -3   0 138.563 77.0504   2
   6  -3   0 53.5011 34.4557   9
   6   3   0 44.6885 31.4102   3
   6  -3   0 102.824 36.1076   3
   6  -3   0 77.9518 36.9507  14
   6  -3  -1 4608.26 218.133   3
   6  -3  -1 5032.96 232.473  10
   6   3   1 5102.54 221.932   3
   6   3   1 5055.38 226.194  10
   6  -3  -1 4854.13 227.903   9
   6  -3  -1 4815.96 370.965   2
   6  -3  -1 5197.59 233.339  14
   6  -3  -1 5081.65 234.710  12
   6  -3  -2 1964.27 121.269   3
   6   3   2 2250.65 126.055   3
   6   3   2 2281.04 130.934  10
   6  -3  -2 2184.08 132.728   9
   6  -3  -2 2146.71 236.780   2
   6  -3  -2 2212.32 134.065  14
   6  -3  -2 2285.93 136.935  12
   6   3   3 4027.17 189.192   3
   6   3   3 4209.41 194.761  10
   6  -3  -3 4086.96 199.827   9
   6  -3  -3 3646.15 315.859   2
   6  -3  -3 3683.53 192.561  14
   6  -3  -3 3795.73 198.746  12
   6  -3  -3 3813.36 272.109   6
   6  -3  -3 3958.46 188.379   3
   6   3   4 2240.89 130.900  10
   6   3   4 2376.67 130.900   3
   6  -3  -4 2069.07 235.866   2
   6  -3  -4 2004.12 125.149   3
   6  -3  -4 2059.85 134.348  12
   6  -3  -4 2157.76 198.517   6
   6  -3  -5 959.785 87.0205  12
   6   3   5 1101.50 85.7371  10
   6   3   5 1084.66 85.1995   3
   6  -3  -5 828.602 150.840   2
   6  -3  -5 1020.69 84.7793   3
   6  -3  -5 1090.25 140.753   6
   6  -3  -6 1059.47 144.560   6
   6   3   6 1042.11 84.2020  10
   6   3   6 1061.29 86.1272   3
   6  -3  -6 1160.52 172.200   2
   6  -3  -6 972.346 89.1484   9
   6   3   7 3181.74 162.919  10
   6   3   7 3133.85 164.539   3
   6  -3  -7 2908.66 275.892   2
   6  -3  -7 2831.70 167.675   9
   6  -3  -7 2886.91 249.988   6
   6   3   8 5761.79 249.373  10
   6  -3  -8 5222.39 381.714   2
   6   3   8 5798.09 257.823   3
   6  -3  -8 5760.70 266.120   9
   6  -3  -8 5432.09 366.869   6
   6  -3  -9 17.5061 57.6045   2
   6   3   9 73.6974 31.6258  10
   6  -3  -9 73.0104 39.2329   9
   6   3   9 61.3951 33.2913   3
   6  -3  -9 101.436 68.1196   6
   6   3  10 2392.45 133.924  10
   6   3  10 2399.25 145.858   3
   6  -3 -10 2382.47 149.637   9
   6  -3 -10 2369.10 237.376   6
   6   3  11 932.675 86.6173   3
   6  -3 -11 857.318 87.2659   9
   6  -3 -11 702.845 132.675   6
   6  -3 -12 271.243 52.2258   9
   6   3  12 316.499 53.7364   3
   6   3  13 1012.48 92.9131   3
   6  -3 -13 1117.07 94.7250   9
   6   3  14 560.758 68.7056   3
   6  -3 -14 487.391 63.0505   9
   6  -3 -15 186.332 39.0196   9
   6   3  15 150.067 45.0730   3
   6   3  16 1786.58 118.473   3
   6  -3 -16 1870.12 108.122   9
   6   3  17 513.490 59.5745   3
   6   3  18 2234.62 121.911   3
   6   3  19 1511.91 88.5902   3
   6  -4  19 231.178 29.1475   3
   6  -4  18 284.251 38.2013   3
   6  -4  17 1176.49 80.2946   3
   6  -4  16 29.1020 26.7511  12
   6  -4  16 106.829 34.8620   3
   6  -4  15 1604.68 107.861   3
   6  -4  15 1740.26 106.835  12
   6  -4  14 164.227 42.1597  12
   6  -4  14 133.863 41.2809   3
   6  -4  13 5858.65 271.084   3
   6  -4  13 6494.82 294.185  14
   6  -4  13 6488.19 278.778  12
   6  -4  12 3257.39 170.348   3
   6  -4  12 3404.23 186.922  14
   6  -4  11 3302.03 175.361   3
   6   4 -11 3090.81 275.228   8
   6  -4  11 3534.64 194.357  14
   6  -4  11 3156.74 179.966  12
   6  -4  10 2617.52 153.093   3
   6   4 -10 2769.77 253.060   8
   6  -4  10 2700.22 167.505  14
   6  -4  10 2926.39 168.489  12
   6  -4   9 105.657 43.7656  12
   6   4  -9 94.2976 33.7487  10
   6  -4   9 90.8727 62.8033   2
   6   4  -9 213.391 81.9541   8
   6  -4   9 169.929 43.3130   3
   6  -4   9 135.664 46.4058  14
   6  -4   8 327.758 59.9824  12
   6   4  -8 356.635 47.8714  10
   6  -4   8 268.033 96.0835   2
   6   4  -8 234.615 80.4044   8
   6  -4   8 335.862 53.3878   3
   6  -4   8 429.402 63.8059  14
   6   4  -7 4690.47 215.172  10
   6  -4   7 5042.18 225.136   3
   6  -4   7 4577.40 364.881   2
   6   4  -7 4640.84 321.761   8
   6  -4   7 4901.16 241.030  14
   6  -4   7 4677.07 235.373  12
   6   4  -6 5230.29 232.750  10
   6  -4   6 5201.04 232.288   3
   6  -4   6 4905.98 377.996   2
   6   4  -6 5410.81 335.880   8
   6  -4   6 4985.18 250.068  14
   6  -4   6 5058.14 247.507  12
   6  -4   5 2028.95 124.162   3
   6   4  -5 2249.32 128.358  10
   6  -4   5 2294.61 245.525   2
   6  -4   5 1905.21 133.581  14
   6  -4   5 2219.70 142.681  12
   6  -4   4 3792.09 187.881   3
   6   4  -4 4114.27 194.321  10
   6  -4   4 4388.58 351.984   2
   6  -4   4 4183.61 207.330  14
   6  -4   4 3807.85 203.146  12
   6  -4   3 4864.79 226.127   3
   6   4  -3 5428.71 238.328  10
   6  -4   3 5148.04 228.279   9
   6  -4   3 5460.92 249.438  14
   6   4  -3 5476.12 230.667   3
   6  -4   2 3586.99 173.901   3
   6   4  -2 3697.96 181.506  10
   6  -4   2 3557.48 177.077   9
   6  -4   2 3260.09 310.297   2
   6  -4   2 3168.10 181.630  14
   6   4  -2 3710.81 173.899   3
   6  -4   1 3300.74 165.767   3
   6   4  -1 3755.84 180.226  10
   6  -4   1 3253.15 171.353   9
   6  -4   1 3313.85 182.298  14
   6  -4   1 3173.29 179.658  12
   6   4  -1 3464.07 166.661   3
   6   4   0 717.329 65.3575   3
   6  -4   0 540.078 64.8998   9
   6  -4   0 552.646 131.908   2
   6  -4   0 406.357 63.1710   3
   6  -4   0 472.501 65.9768  14
   6  -4   0 629.285 74.7475  12
   6   4   1 3397.50 164.929   3
   6   4   1 3491.80 176.992  10
   6  -4  -1 3617.46 178.281   9
   6  -4  -1 3482.98 310.241   2
   6  -4  -1 3215.66 175.688  14
   6  -4  -1 3348.15 181.507  12
   6  -4  -1 2899.89 158.683   3
   6   4   2 3599.19 172.645   3
   6   4   2 3614.18 182.529  10
   6  -4  -2 3675.59 187.200   9
   6  -4  -2 3144.93 301.436   2
   6  -4  -2 3414.49 182.784  14
   6  -4  -2 3402.49 170.777   3
   6  -4  -2 3645.61 188.732  12
   6  -4  -2 3238.22 276.210   6
   6   4   3 5782.58 238.240   3
   6   4   3 5506.91 246.406  10
   6  -4  -3 5297.41 248.995   9
   6  -4  -3 5107.52 354.054   6
   6  -4  -3 5166.68 233.655   3
   6  -4  -3 5749.44 256.895  12
   6   4   4 3833.61 190.836   3
   6   4   4 4046.02 196.152  10
   6  -4  -4 4175.18 206.201   9
   6  -4  -4 3889.89 331.046   2
   6  -4  -4 3882.08 201.014  12
   6  -4  -4 3761.16 300.853   6
   6  -4  -5 2070.31 135.119  12
   6   4   5 1918.65 118.245   3
   6   4   5 2040.50 126.718  10
   6  -4  -5 1831.77 222.688   2
   6  -4  -5 1818.13 204.471   6
   6   4   6 5196.18 235.290  10
   6   4   6 5225.37 230.215   3
   6  -4  -6 5091.97 247.629   9
   6  -4  -6 4311.09 370.341   2
   6  -4  -6 5251.93 364.168   6
   6   4   7 4952.20 224.811  10
   6   4   7 4774.51 219.889   3
   6  -4  -7 4904.68 370.641   2
   6  -4  -7 4704.89 238.822   9
   6  -4  -7 4619.95 347.602   6
   6  -4  -8 479.431 120.307   6
   6   4   8 334.162 50.5850  10
   6  -4  -8 457.392 112.704   2
   6  -4  -8 378.727 61.3695   9
   6   4   8 351.310 52.1818   3
   6  -4  -9 76.1888 68.7245   6
   6   4   9 110.206 35.7243  10
   6  -4  -9 143.998 47.7027   9
   6   4   9 144.910 40.8585   3
   6   4  10 2526.82 140.319  10
   6   4  10 2663.29 149.011   3
   6  -4 -10 2551.22 157.302   9
   6  -4 -10 2452.18 256.115   6
   6   4  11 3236.28 175.167   3
   6  -4 -11 3384.58 183.095   9
   6  -4 -11 2854.19 284.504   6
   6   4  12 3057.75 165.916   3
   6  -4 -12 3263.66 176.679   9
   6  -4 -12 2808.66 277.944   6
   6   4  13 6160.43 270.582   3
   6  -4 -13 6346.78 278.303   9
   6  -4 -14 149.051 41.4753   9
   6   4  14 53.0325 30.9514   3
   6   4  15 1579.60 103.109   3
   6  -4 -15 1504.15 101.310   9
   6  -4 -16 46.2528 29.9747   9
   6   4  16 32.2403 26.8896   3
   6   4  17 1193.59 78.6049   3
   6   4  18 270.306 34.5242   3
  -6  -4  19 316.781 40.2589  11
   6   4  19 234.842 27.1464   3
   6  -5  18 1294.21 83.7965  14
   6  -5  17 1687.32 101.110  14
   6  -5  17 1273.60 75.9104  12
   6  -5  16 254.194 39.0720  12
   6  -5  16 303.381 49.1521  14
   6  -5  15 591.742 69.6407  14
   6  -5  15 594.953 62.1744  12
   6  -5  14 1109.55 97.2780  14
   6  -5  14 1220.00 92.7259  12
   6  -5  13 3814.28 203.136  14
   6  -5  13 3797.35 194.584  12
   6  -5  12 115.025 43.1698  12
   6  -5  12 125.615 45.8665  14
   6  -5  11 266.713 54.5215  12
   6  -5  11 238.496 57.4411  14
   6  -5  10 2820.79 170.959  14
   6  -5  10 2830.05 170.745  12
   6   5  -9 1392.35 92.6348  10
   6  -5   9 1307.74 180.349   2
   6   5  -9 1734.12 196.814   8
   6  -5   9 1689.12 123.066  14
   6  -5   9 1272.27 112.686  12
   6   5  -8 6097.25 260.211  10
   6  -5   8 5971.44 425.313   2
   6   5  -8 5935.57 393.352   8
   6  -5   8 6349.93 290.967  14
   6  -5   8 6477.10 294.592  12
   6   5  -7 1693.77 111.424  10
   6  -5   7 1945.71 133.719  14
   6  -5   7 1626.99 215.580   2
   6   5  -7 1836.05 197.280   8
   6  -5   7 2017.76 136.971  12
   6   5  -6 688.877 69.3659  10
   6  -5   6 615.628 135.809   2
   6  -5   6 593.260 75.7769  14
   6   5  -5 1154.21 93.0093  10
   6  -5   5 1325.34 196.636   2
   6  -5   5 1182.99 103.232  14
   6  -5   4 425.620 70.2877  12
   6   5  -4 354.877 54.0433  10
   6  -5   4 440.121 65.5299  14
   6  -5   4 423.348 121.060   2
   6  -5   3 545.248 72.3555  12
   6   5  -3 567.798 66.1105  10
   6  -5   3 651.267 66.7006   9
   6  -5   3 704.647 148.872   2
   6  -5   3 662.291 77.4223  14
   6  -5   2 1260.55 103.835  14
   6   5  -2 1441.59 103.485  10
   6  -5   2 1223.28 94.3246   9
   6  -5   2 1037.26 180.695   2
   6  -5   2 1247.57 106.863  12
   6  -5   1 1442.99 112.422  14
   6   5  -1 1474.96 109.217  10
   6  -5   1 1539.92 108.410   9
   6  -5   1 1511.41 116.404  12
   6  -5   0 964.860 87.1682   9
   6  -5   0 1003.17 179.144   2
   6  -5   0 917.682 87.0659  14
   6  -5   0 947.306 93.3068  12
   6   5   1 1589.11 112.395  10
   6  -5  -1 1476.85 111.786   9
   6  -5  -1 1617.37 121.066  12
   6  -5  -1 1528.76 215.660   2
   6  -5  -1 1542.48 114.482  14
   6   5   2 1264.35 99.0858  10
   6  -5  -2 1274.35 101.038   9
   6  -5  -2 1171.56 191.819   2
   6  -5  -2 1145.83 96.5170  14
   6  -5  -2 1061.98 97.5956  12
   6  -5  -2 1258.87 173.813   6
   6  -5  -3 408.938 108.818   6
   6   5   3 558.732 66.7512  10
   6  -5  -3 418.746 64.5420   9
   6  -5  -3 520.239 134.025   2
   6  -5  -3 605.496 73.4270  12
   6  -5  -4 485.179 65.6111  12
   6  -5  -4 378.689 106.821   6
   6   5   4 446.302 61.0360  10
   6  -5  -4 398.595 113.553   2
   6  -5  -4 332.409 57.0748   9
   6  -5  -5 1040.60 175.308   6
   6   5   5 1164.77 95.8389  10
   6  -5  -5 1251.30 184.755   2
   6  -5  -5 1248.73 102.784  12
   6  -5  -6 588.345 125.545   6
   6   5   6 664.888 70.9398  10
   6  -5  -6 463.600 121.568   2
   6   5   7 1775.04 119.316  10
   6  -5  -7 1919.07 135.204   9
   6  -5  -7 2024.93 237.217   2
   6  -5  -7 1610.81 208.664   6
   6   5   8 5962.14 257.110   3
   6   5   8 6395.33 271.954  10
   6  -5  -8 6481.73 287.909   9
   6  -5  -8 5605.16 410.178   2
   6  -5  -8 5906.29 421.596   6
   6  -5  -9 1323.30 187.807   6
   6   5   9 1365.75 96.4877   3
   6   5   9 1536.93 102.577  10
   6  -5  -9 1509.05 115.753   9
   6   5  10 2801.15 145.040  10
   6   5  10 2564.93 139.402   3
   6  -5 -10 2652.20 160.701   9
   6  -5 -10 2290.14 268.530   6
   6  -5 -11 193.433 52.1337   9
   6   5  11 213.490 40.5667   3
   6  -5 -12 94.3921 41.2961   9
   6   5  12 106.510 33.2320   3
   6   5  13 3586.06 168.085   3
   6  -5 -13 3661.19 186.717   9
   6   5  14 1051.29 73.4964   3
   6  -5 -14 988.646 82.7561   9
   6  -5 -15 539.048 57.8171   9
  -6  -5  16 236.098 45.0779  11
   6  -5 -16 179.465 32.8859   9
  -6  -5  17 1615.14 98.9908  11
  -6  -5  18 1372.20 85.1976  11
   6  -6  16 193.659 33.5578  12
   6  -6  16 219.377 39.0326  14
   6  -6  15 2373.16 130.233  14
   6  -6  15 2116.19 121.558  12
   6  -6  14 149.807 39.4794  12
   6  -6  14 154.377 40.6270  14
   6  -6  13 42.5393 35.4760  12
   6  -6  13 54.7278 36.6151  14
   6  -6  12 488.358 66.2865  14
   6  -6  12 572.854 69.0473  12
   6  -6  11 925.538 89.3984  14
   6  -6  11 1025.67 92.8849  12
   6  -6  10 1347.21 110.039  14
   6  -6  10 1426.60 114.467  12
   6  -6   9 495.518 71.0877  12
   6   6  -9 506.402 53.5968  10
   6  -6   9 603.987 74.8534  14
   6   6  -8 356.721 48.7663  10
   6  -6   8 385.907 60.7025  14
   6   6  -7 363.031 51.8045  10
   6  -6   7 415.899 117.216   2
   6  -6   7 537.062 69.4427  14
   6   6  -6 5241.30 233.313  10
   6  -6   6 4436.55 377.452   2
   6  -6   6 5097.47 248.367  14
   6  -6   6 5237.90 255.252  12
   6  -6   5 200.444 55.5557  12
   6   6  -5 208.817 46.3490  10
   6  -6   5 158.631 85.1512   2
   6  -6   5 137.555 45.7372  14
   6   6  -4 4674.36 221.379  10
   6  -6   4 4655.65 228.391  14
   6  -6   4 4219.67 230.398  12
   6   6  -3 1484.15 108.347  10
   6  -6   3 1273.94 96.3099   9
   6  -6   3 1578.90 221.373   2
   6  -6   3 1441.47 112.043  14
   6  -6   3 1429.40 116.049  12
   6   6  -2 7899.94 322.441  10
   6  -6   2 7184.72 309.477   9
   6  -6   2 7814.67 527.283   2
   6  -6   2 7010.56 318.484  14
   6  -6   2 7772.49 333.336  12
   6  -6   1 2250.17 142.228   9
   6  -6   1 2683.50 157.741  14
   6  -6   1 2591.03 160.471  12
   6  -6   0 2385.38 147.621   9
   6  -6   0 2589.34 293.184   2
   6  -6   0 2535.90 153.409  14
   6  -6   0 2670.86 162.086  12
   6   6   1 2566.81 154.066  10
   6  -6  -1 2494.30 152.147   9
   6  -6  -1 2814.67 301.552   2
   6  -6  -1 2693.20 157.181  14
   6  -6  -1 2560.92 158.768  12
   6   6   2 8324.52 337.497  10
   6  -6  -2 7676.59 335.021   9
   6  -6  -2 7377.02 521.043   2
   6  -6  -2 7727.85 338.974  12
   6  -6  -3 1319.51 195.378   6
   6   6   3 1629.23 114.519  10
   6  -6  -3 1457.32 115.055   9
   6  -6  -3 1166.52 194.589   2
   6  -6  -3 1664.13 121.418  12
   6   6   4 4427.63 217.165  10
   6  -6  -4 4394.88 222.479   9
   6  -6  -4 4579.71 380.608   2
   6  -6  -4 4248.40 216.334  12
   6  -6  -4 3676.11 336.131   6
   6  -6  -5 269.553 52.1613  12
   6  -6  -5 273.712 98.1664   6
   6   6   5 186.836 48.1797  10
   6  -6  -5 180.045 87.8478   2
   6  -6  -5 215.530 53.2737   9
   6   6   6 5266.75 241.705  10
   6  -6  -6 4599.41 385.236   2
   6  -6  -6 5444.40 402.246   6
   6  -6  -7 488.466 121.677   6
   6   6   7 443.652 58.0280  10
   6  -6  -7 289.253 106.075   2
   6  -6  -7 408.074 66.3310   9
   6  -6  -8 381.598 115.488   6
   6   6   8 493.254 60.3679  10
   6  -6  -8 455.270 65.3752   9
   6   6   9 572.000 60.9836  10
   6  -6  -9 558.366 70.4659   9
   6   6  10 1209.61 87.3435  10
   6  -6 -10 1478.30 110.447   9
  -6  -6  11 818.073 76.9645  11
   6  -6 -11 996.389 88.9068   9
  -6  -6  12 448.219 59.8227  11
   6  -6 -12 589.113 68.8970   9
  -6  -6  13 66.8981 37.1910  11
   6  -6 -13 47.9316 33.6515   9
  -6  -6  14 160.099 38.6710  11
   6  -6 -14 174.138 38.9315   9
  -6  -6  15 2491.96 127.174  11
   6  -6 -15 2085.18 115.051   9
  -6  -6  16 268.747 39.9115  11
   6  -6 -16 165.415 29.8153   9
   6  -7  15 209.115 36.3527  12
   6  -7  15 286.207 38.1682  14
   6  -7  14 560.798 56.2278  14
   6  -7  14 586.790 57.2739  12
   6  -7  13 177.788 39.9794  12
   6  -7  13 152.413 37.7404  14
   6  -7  12 447.702 56.1591  14
   6  -7  12 450.960 58.2115  12
   6  -7  11 884.016 80.1571  14
   6  -7  11 1171.13 94.8309  12
   6  -7  10 654.707 70.8760  14
   6   7  -9 3612.34 165.678  10
   6  -7   9 3982.51 195.058  14
   6  -7   8 439.196 66.3709  12
   6   7  -8 391.281 50.4793  10
   6  -7   8 452.742 62.6694  14
   6   7  -7 3443.00 170.116  10
   6  -7   7 3343.14 182.408  14
   6  -7   7 3613.32 196.564  12
   6   7  -6 785.802 73.9946  10
   6  -7   6 836.729 81.2858  14
   6  -7   6 793.421 87.1259  12
   6   7  -5 1814.58 117.521  10
   6  -7   5 1571.97 115.883  14
   6  -7   5 1703.94 126.081  12
   6   7  -4 858.139 80.6380  10
   6  -7   4 886.810 85.5901  14
   6  -7   4 911.071 91.2231  12
   6   7  -3 1724.34 117.809  10
   6  -7   3 1743.27 108.824   9
   6  -7   3 1580.14 225.061   2
   6  -7   3 1618.84 116.607  14
   6  -7   3 1784.34 128.846  12
   6  -7   2 1610.47 110.051  14
   6   7  -2 1389.64 105.955  10
   6  -7   2 1422.39 99.3350   9
   6  -7   2 1347.97 114.228  12
   6  -7   1 1233.58 95.5773   9
   6  -7   1 1238.89 100.586  14
   6  -7   1 1246.32 106.627  12
   6  -7   0 1728.99 116.136   9
   6  -7   0 1569.05 235.879   2
   6  -7   0 1523.97 120.591  12
   6   7   1 1514.11 111.962  10
   6  -7  -1 1319.06 104.930   9
   6  -7  -1 1358.65 211.393   2
   6  -7  -1 1201.36 105.281  12
   6   7   2 1330.37 105.359  10
   6  -7  -2 1360.06 108.002   9
   6  -7  -2 1363.16 208.494   2
   6  -7  -2 1349.56 111.058  12
   6   7   3 1836.42 122.821  10
   6  -7  -3 1624.23 120.690   9
   6  -7  -3 1573.16 225.185   2
   6  -7  -3 1579.79 117.226  12
   6   7   4 895.481 82.6562  10
   6  -7  -4 799.647 85.0933   9
   6  -7  -4 974.967 86.2764  12
   6   7   5 1800.87 117.955  10
   6  -7  -5 1568.47 117.030   9
   6  -7  -5 1499.41 108.956  12
   6   7   6 826.529 78.1279  10
   6   7   7 3467.89 176.478  10
   6   7   8 456.028 55.6448  10
   6  -7  -8 483.912 64.9680   9
   6   7   9 3750.88 177.467  10
   6  -7  -9 3830.51 196.214   9
  -6  -7  10 654.078 61.3182  11
   6   7  10 496.979 52.3223  10
   6  -7 -10 569.265 66.9745   9
  -6  -7  11 1161.19 82.1042  11
   6  -7 -11 1108.45 89.4657   9
  -6  -7  12 524.137 54.2048  11
   6  -7 -12 474.828 58.6675   9
  -6  -7  13 185.012 35.8695  11
   6  -7 -13 173.139 37.5641   9
  -6  -7  14 618.370 52.5765  11
   6  -7 -14 556.315 53.1325   9
  -6  -7  15 224.298 31.5270  11
   6  -7 -15 192.642 31.5135   9
   6  -8  12 1494.50 85.4722  14
   6  -8  11 568.358 53.6778  14
   6  -8  10 1178.91 82.5296  14
   6  -8  10 1286.41 96.3061  12
   6   8  -9 2778.94 129.321  10
   6  -8   9 3030.90 150.720  14
   6  -8   8 250.078 49.0424  12
   6   8  -8 214.675 34.1262  10
   6  -8   8 230.449 43.6318  14
   6   8  -7 486.282 52.5700  10
   6  -8   7 488.904 57.1258  14
   6  -8   7 549.481 68.5454  12
   6  -8   6 265.368 53.4241  12
   6   8  -6 211.334 38.5845  10
   6  -8   6 223.678 42.1552  14
   6   8  -5 280.468 46.3780  10
   6  -8   5 302.451 47.2470  14
   6   8  -4 715.678 69.9898  10
   6  -8   4 617.194 64.3195  14
   6  -8   4 669.312 75.5184  12
   6   8  -3 3073.81 160.166  10
   6  -8   3 2531.30 137.777   9
   6  -8   3 2999.98 166.687  12
   6   8  -2 1374.17 100.214  10
   6  -8   2 1181.33 87.4494   9
   6  -8   2 1249.68 102.844  12
   6  -8   1 57.3968 38.7698  12
   6  -8   1 29.4515 30.9629   9
   6  -8   0 299.690 52.1902  12
   6  -8   0 247.532 46.4123   9
   6  -8  -1 58.8257 36.4532  12
   6   8   1 75.9448 38.0125  10
   6  -8  -1 47.3531 34.5206   9
   6   8   2 1502.31 105.484  10
   6  -8  -2 1267.30 100.637   9
   6  -8  -2 1226.36 96.7910  12
   6   8   3 2946.01 163.729  10
   6  -8  -3 3187.70 170.243   9
   6  -8  -3 3026.09 161.082  12
   6   8   4 718.452 73.1043  10
   6  -8  -4 665.007 73.1891   9
   6   8   5 313.331 49.4375  10
   6  -8  -5 333.080 54.2295   9
   6   8   6 217.969 43.4812  10
   6   8   7 477.125 54.9007  10
   6   8   8 213.823 35.7918  10
   6  -8  -8 217.019 46.8021   9
   6   8   9 3182.89 147.612  10
   6  -8  -9 3286.45 168.811   9
   6   8  10 1179.06 71.7125  10
   6  -8 -10 1303.12 93.3216   9
   6  -8 -11 458.770 53.2405   9
   6  -8 -12 1717.95 99.9309   9
   6  -9   9 650.178 61.5607  12
   6  -9   8 318.912 46.2220  12
   6   9  -8 243.369 28.9709  10
   6   9  -7 634.858 50.6055  10
   6  -9   7 805.320 70.3836  12
   6   9  -6 2052.19 107.425  10
   6  -9   6 2076.22 123.076  12
   6   9  -5 813.561 64.3962  10
   6  -9   5 791.700 73.6469  12
   6   9  -4 858.830 69.1706  10
   6  -9   4 756.492 71.9215  12
   6   9  -3 765.298 66.8513  10
   6  -9   3 682.168 68.1374  12
   6  -9   2 298.460 47.8782  12
   6   9  -2 410.028 52.8787  10
   6  -9   2 296.429 38.8695   9
   6  -9   1 178.495 39.6699  12
   6  -9   1 145.427 34.3791   9
   6  -9   0 680.065 62.3290   9
   6  -9   0 668.495 65.2922  12
   6  -9  -1 128.615 34.9649  12
   6   9   1 142.588 38.3033  10
   6  -9  -1 176.571 39.5373   9
   6  -9  -2 258.223 39.8639  12
   6   9   2 340.949 49.4069  10
   6  -9  -2 306.908 47.7527   9
   6   9   3 741.717 69.0368  10
   6  -9  -3 853.531 73.5503   9
   6   9   4 898.596 72.8861  10
   6  -9  -4 794.999 72.4433   9
   6   9   5 602.637 59.6873  10
   6  -9  -5 704.883 67.2690   9
   6   9   6 2138.77 113.697  10
   6  -9  -6 2070.40 121.866   9
   6   9   7 701.326 57.2676  10
   6   9   8 296.795 36.2623  10
   6   9   9 651.131 45.7613  10
   6  -9  -9 689.745 60.8913   9
   6 -10   4 145.108 30.1227  12
   6  10  -4 165.522 28.5727  10
   6 -10   3 113.394 27.6396  12
   6  10  -3 131.026 28.0571  10
   6 -10   2 144.434 28.1273  12
   6  10  -2 123.781 29.1254  10
   6 -10   1 917.734 59.9622  12
   6 -10   0 336.053 34.2662   9
   6  10   1 1048.71 71.3578  10
   6 -10  -1 933.319 62.4868   9
   6  10   2 72.3737 27.0883  10
   6 -10  -2 115.877 28.0030   9
   6  10   3 131.947 28.8667  10
   6 -10  -3 121.972 29.4566   9
   6  10   4 132.767 28.2194  10
   6 -10  -4 159.363 31.8586   9
   7   0   0-66.1983 76.1035   2
   7   0   0 19.8401 35.3613   9
   7   0   0 15.0081 37.1520   3
   7   0   0-13.8012 27.8959  14
   7   0  -1-21.9073 60.2733   2
   7   0  -1 5.01109 28.5439  10
   7   0   1 43.0219 32.5981   9
   7   0  -1 10.2722 34.6152   9
   7   0  -1 5.00477 29.4427   3
   7   0   1 10.0696 30.9762   3
   7   0   1 18.4304 29.9243  14
   7   0   2 246.300 50.2305  12
   7   0   2 173.873 90.8051   2
   7   0  -2 217.244 90.7647   2
   7   0  -2 280.970 47.7486  10
   7   0   2 246.953 48.6075  10
   7   0   2 326.186 51.4965   9
   7   0  -2 254.741 50.6981   9
   7   0  -2 282.110 52.5570   3
   7   0   2 239.243 48.9737   3
   7   0   2 328.906 50.5555  14
   7   0   3 218.826 45.0251  12
   7   0   3 172.518 87.0500   2
   7   0  -3 215.453 86.9721   2
   7   0  -3 189.891 41.5545  10
   7   0   3 212.019 46.0088  10
   7   0   3 149.093 38.8734   9
   7   0  -3 175.269 48.0164   9
   7   0  -3 192.957 48.4663   3
   7   0   3 196.079 43.9890   3
   7   0   3 168.351 42.5253  14
   7   0   4 747.153 156.682   2
   7   0  -4 490.406 121.079   2
   7   0  -4 525.012 62.2650  10
   7   0   4 679.409 74.7058  10
   7   0   4 630.988 71.8155   3
   7   0   4 672.248 65.5391   9
   7   0   4 740.305 72.5280  14
   7   0   4 680.823 69.9745  12
   7   0  -4 570.139 71.2905   3
   7   0  -5 1943.54 121.740  10
   7   0   5 1844.82 123.640  10
   7   0   5 1892.54 126.369   3
   7   0   5 1800.95 109.819   9
   7   0  -5 1918.56 134.261   9
   7   0   5 1957.13 122.419  14
   7   0  -5 1786.50 123.613   3
   7   0   5 1630.15 112.595  12
   7   0  -6 24013.1 855.580  10
   7   0   6 24940.1 868.945  10
   7   0   6 25124.7 876.065   3
   7   0  -6 26106.0 882.293   9
   7   0   6 24540.6 862.009  14
   7   0  -6 23332.3 863.497   3
   7   0   6 24631.2 854.546  12
   7   0  -7 380.483 53.5757  10
   7   0   7 470.246 65.5011  10
   7   0  -7 541.726 72.9534   9
   7   0   7 496.651 62.5216  14
   7   0   7 534.522 69.3502   3
   7   0  -8 699.360 66.6135  10
   7   0   8 776.840 78.9018  10
   7   0   8 877.256 87.1747   3
   7   0  -8 721.270 81.9892   9
   7   0   8 762.894 76.2781  14
   7   0   9 11780.9 465.019  10
   7   0   9 12376.4 481.854   3
   7   0  -9 12555.0 483.499   9
   7   0   9 12190.1 469.554  14
   7   0  10 2683.56 148.761  10
   7   0  10 2762.87 165.160   3
   7   0 -10 2304.85 152.478   9
   7   0  10 2774.47 154.236  14
   7   0  11-8.59077 31.5849  10
   7   0 -11 21.6625 36.4974   9
   7   0  11 15.0383 33.3781  14
   7   0  11 6.05963 37.8081   3
   7   0 -12 6485.57 284.286   9
   7   0  12 6456.50 296.024   3
   7   0  12 6381.57 280.832  14
   7   0 -13 301.219 53.8521   9
   7   0  13 280.990 50.4008  14
   7   0  13 373.209 61.4688   3
   7   0 -14 1269.30 94.0460   9
   7   0  14 1349.02 109.682   3
   7   0  14 1350.94 95.9547  14
   7   0  15 290.931 45.7203  14
   7   0 -15 225.725 40.6279   9
   7   0  15 322.898 56.2426   3
   7   0  16 158.920 45.0295   3
   7   0  16 139.463 33.4415  14
   7   0  17 17.0279 33.1303   3
   7   0  17 15.8431 22.3128  14
   7   0  18 940.756 75.3761   3
   7   0  19 8.87340 23.2229   3
   7  -1  18 1141.47 81.4083   3
   7  -1  18 1095.27 70.8237  14
   7  -1  17 107.847 34.7881   3
   7  -1  17 171.034 35.1582  14
   7  -1  16 9.42431 32.1376   3
   7  -1  16 27.4250 27.0314  14
   7  -1  15 2343.87 142.609   3
   7  -1  15 2162.70 130.598  14
   7   1 -14 1460.74 98.4011   9
   7  -1  14 1522.14 115.909   3
   7  -1  14 1668.19 113.841  14
   7   1 -13 210.160 46.1853   9
   7  -1  13 261.571 52.4456  14
   7  -1  13 257.060 54.5276   3
   7   1 -12 3620.67 191.017   9
   7  -1  12 4015.73 208.342   3
   7  -1  12 3962.40 201.703  14
   7   1 -11 2160.47 139.297   9
   7  -1  11 2284.72 147.688   3
   7  -1  11 2323.48 144.144  14
   7  -1  10 6846.09 306.772   3
   7   1 -10 6746.17 300.220   9
   7  -1  10 6695.92 299.545  14
   7  -1   9 95.7538 35.5290  12
   7  -1   9 94.3754 40.1683  10
   7   1  -9 107.144 45.9381   9
   7  -1   9 105.708 43.7574   3
   7  -1   9 182.500 46.8560  14
   7  -1   8 1117.18 93.8209  10
   7   1  -8 1029.68 82.3103  10
   7  -1   8 1092.67 98.0655   3
   7   1  -8 1170.40 99.3076   9
   7  -1   8 1170.29 97.7717  14
   7  -1   8 1152.61 91.0043  12
   7  -1   7 4825.04 372.460   2
   7  -1   7 4745.07 231.603  10
   7   1  -7 4724.23 219.491  10
   7  -1   7 5140.74 242.226   3
   7   1  -7 5302.12 246.317   9
   7  -1   7 4841.05 234.786  14
   7  -1   7 4856.04 227.939  12
   7  -1   6 10729.6 608.801   2
   7  -1   6 10575.7 421.961  10
   7   1  -6 10325.1 411.138  10
   7  -1   6 10636.0 427.108   3
   7   1  -6 10897.8 432.524   9
   7  -1   6 11035.1 426.940  14
   7  -1   6 10604.6 417.266  12
   7  -1   5 3524.45 323.367   2
   7  -1   5 4047.91 203.369  10
   7   1  -5 3819.80 189.892  10
   7  -1   5 3980.40 201.902   3
   7   1  -5 4044.77 207.245   9
   7  -1   5 4012.77 200.761  14
   7   1  -5 3866.82 200.053   3
   7  -1   5 3868.44 195.571  12
   7  -1   4 23909.1 839.697  10
   7  -1   4 26205.7 1094.60   2
   7   1  -4 23369.7 827.535  10
   7  -1   4 23384.1 836.922   3
   7  -1   4 23406.0 817.350   9
   7   1  -4 23171.0 840.599   9
   7  -1   4 23674.1 834.282  14
   7   1  -4 22986.6 833.858   3
   7  -1   4 24252.7 833.278  12
   7  -1   3 3008.25 165.746  10
   7  -1   3 2740.82 286.111   2
   7   1  -3 2814.15 156.992  10
   7  -1   3 2729.44 159.565   3
   7  -1   3 2786.68 160.763  14
   7  -1   3 2771.68 151.618   9
   7  -1   3 3050.32 162.950  12
   7   1  -3 2898.05 161.228   3
   7  -1   2 15.2216 32.5266  12
   7  -1   2 22.0231 60.5919   2
   7  -1   2-10.5550 34.7108  10
   7   1  -2 73.3521 35.2327  10
   7   1  -2 10.6587 38.3968   9
   7  -1   2 13.7533 31.2630   9
   7  -1   2-5.08452 36.2494   3
   7   1  -2 35.1493 36.9237   3
   7  -1   2-10.0777 35.5399  14
   7  -1   1 348.981 55.7655  12
   7   1  -1 318.259 54.5943  10
   7   1  -1 419.029 59.9332   9
   7  -1   1 263.248 47.9512   9
   7   1  -1 393.938 57.1425   3
   7  -1   1 346.909 55.1727   3
   7  -1   1 369.816 56.3123  14
   7   1   0 2058.32 130.454   3
   7  -1   0 1914.77 125.619   3
   7  -1   0 2503.74 268.876   2
   7   1   0 2168.53 131.862   9
   7  -1   0 2093.22 130.762   9
   7  -1   0 2096.34 130.470  14
   7  -1   0 1886.75 130.279  12
   7  -1  -1 326.515 56.0319  12
   7  -1  -1 266.212 92.8725   2
   7  -1  -1 400.963 59.2529  10
   7   1   1 340.383 55.1453  10
   7   1   1 339.181 51.7178   9
   7  -1  -1 299.761 55.2873   9
   7  -1  -1 390.976 58.7563   3
   7   1   1 270.681 51.8814   3
   7  -1  -1 333.177 55.2443  14
   7  -1  -2-21.9974 64.6988   2
   7  -1  -2-10.1091 31.0953  10
   7   1   2 15.2818 30.8867  10
   7   1   2-9.33690 30.7031   9
   7  -1  -2-5.35313 33.3994   9
   7  -1  -2 5.02297 31.7718   3
   7   1   2-5.05064 33.6293   3
   7   1   2 4.15883 28.0269  14
   7  -1  -3 2851.81 160.422  10
   7  -1  -3 2996.19 293.985   2
   7   1   3 2787.15 161.209   3
   7   1   3 2715.75 159.049  10
   7   1   3 3084.94 159.443   9
   7  -1  -3 2765.64 165.016   9
   7   1   3 2981.22 153.008  14
   7  -1  -3 3076.23 164.777   3
   7  -1  -4 24192.9 827.022  10
   7  -1  -4 21970.0 1044.78   2
   7   1   4 23757.2 829.546  10
   7   1   4 23267.7 828.476   3
   7   1   4 23099.2 812.959   9
   7   1   4 23307.1 813.182  14
   7  -1  -4 23120.3 826.887   3
   7  -1  -5 3410.13 315.845   2
   7  -1  -5 3807.06 191.422  10
   7   1   5 3909.00 194.909  10
   7   1   5 3774.00 195.750   3
   7  -1  -5 3543.01 197.218   9
   7   1   5 3859.62 183.505  14
   7  -1  -5 3569.89 190.527   3
   7  -1  -6 10046.0 595.821   2
   7  -1  -6 10446.4 408.148  10
   7   1   6 10587.9 415.758  10
   7   1   6 10861.0 422.323   3
   7  -1  -6 10548.7 428.928   9
   7   1   6 10266.4 402.069  14
   7  -1  -7 4902.83 375.746   2
   7  -1  -7 4541.76 218.839  10
   7   1   7 4980.65 231.664  10
   7   1   7 4931.97 236.982   3
   7  -1  -7 5064.63 245.757   9
   7   1   7 5082.24 224.305  14
   7  -1  -8 1153.25 87.6296  10
   7   1   8 1167.06 94.5573  10
   7   1   8 1145.58 100.648   3
   7  -1  -8 1205.61 106.049   9
   7   1   8 1079.90 86.2796  14
   7   1   9 81.6723 36.5173  10
   7  -1  -9 140.525 46.8824   9
   7   1   9 58.2471 39.8530   3
   7   1   9 139.686 36.4615  14
   7   1  10 6346.19 276.617  10
   7   1  10 6360.58 293.271   3
   7  -1 -10 6861.54 295.949   9
   7   1  10 6311.71 272.145  14
   7   1  11 2211.20 128.688  10
   7   1  11 2232.21 147.500   3
   7  -1 -11 2228.22 141.402   9
   7   1  11 2120.84 127.341  14
   7   1  12 3893.03 202.488   3
   7  -1 -12 3597.33 191.850   9
   7   1  12 3504.40 175.525  14
   7  -1 -13 208.142 47.7461   9
   7   1  13 212.739 40.7119  14
   7   1  13 267.061 56.4319   3
   7  -1 -14 1622.29 107.041   9
   7   1  14 1510.85 115.081   3
   7  -1 -15 1894.12 114.274   9
   7   1  15 2261.14 136.356   3
   7   1  16 4.65434 34.9014   3
   7   1  17 180.144 39.8919   3
   7   1  18 1164.66 81.5403   3
   7  -2  18 62.6119 27.5299   3
   7  -2  18 85.5558 28.3860  14
   7  -2  17 1198.81 87.3509   3
   7  -2  17 1325.60 87.8121  14
   7  -2  16 1009.14 83.4781   3
   7  -2  16 1012.53 81.7091  14
   7  -2  15 631.441 71.4898   3
   7  -2  15 730.126 73.6855  14
   7  -2  14 1306.39 104.026   3
   7  -2  14 1456.02 108.457  14
   7  -2  13 596.730 71.9798   3
   7  -2  13 497.265 66.2469  14
   7  -2  12 489.185 65.9911   3
   7  -2  12 390.836 61.9270  14
   7  -2  11 1313.86 110.105   3
   7   2 -11 1559.37 111.192   9
   7  -2  11 1617.91 119.691  14
   7  -2  11 1476.17 101.813  12
   7  -2  10 325.228 52.5715  12
   7   2 -10 265.357 52.1193   9
   7  -2  10 322.691 57.3822   3
   7  -2  10 342.542 61.2834  14
   7  -2   9 3100.90 282.688   2
   7  -2   9 3452.94 185.275   3
   7   2  -9 3126.23 177.431   9
   7  -2   9 3092.30 178.714  14
   7  -2   9 2987.08 167.154  12
   7   2  -8 1161.48 85.0202  10
   7  -2   8 999.873 92.5021   3
   7   2  -8 1158.31 98.3872   9
   7  -2   8 1097.52 98.1399  14
   7  -2   8 1031.06 90.8811  12
   7  -2   7 1515.26 115.512  10
   7  -2   7 1310.62 192.815   2
   7   2  -7 1562.86 103.820  10
   7  -2   7 1421.66 110.194   3
   7   2  -7 1685.06 121.066   9
   7  -2   7 1448.39 113.973  14
   7  -2   7 1449.78 110.625  12
   7  -2   6 10863.6 439.561  10
   7   2  -6 10697.3 424.284  10
   7  -2   6 11257.3 633.967   2
   7  -2   6 10903.3 440.976   3
   7   2  -6 11704.5 451.122   9
   7  -2   6 11059.3 443.239  14
   7  -2   6 11452.8 440.769  12
   7  -2   5 1261.17 104.977  10
   7   2  -5 1314.62 96.5971  10
   7  -2   5 1254.63 101.661   3
   7  -2   5 1237.35 189.071   2
   7   2  -5 1312.96 107.925   9
   7  -2   5 1190.26 101.417  14
   7   2  -5 1179.39 100.149   3
   7  -2   5 1364.78 105.729  12
   7  -2   4 1016.80 92.6023  10
   7   2  -4 1065.22 86.1335  10
   7  -2   4 978.842 87.8354   3
   7  -2   4 860.414 163.412   2
   7   2  -4 1069.12 95.8327   9
   7  -2   4 915.882 76.8977   9
   7  -2   4 781.316 85.2365  14
   7   2  -4 944.865 87.5262   3
   7  -2   4 939.505 87.7981  12
   7  -2   3 2690.48 156.736  10
   7  -2   3 2339.15 144.030   3
   7   2  -3 2584.13 147.120  10
   7  -2   3 2188.79 260.144   2
   7  -2   3 2423.36 139.375   9
   7  -2   3 2578.07 151.582  14
   7  -2   3 2369.07 147.417  12
   7   2  -3 2527.85 147.834   3
   7  -2   2 6163.64 281.500  10
   7  -2   2 6057.23 273.710   3
   7   2  -2 6437.08 275.900  10
   7  -2   2 5706.69 443.418   2
   7   2  -2 6401.77 281.116   9
   7  -2   2 6189.49 269.428   9
   7  -2   2 6208.81 280.015  14
   7  -2   2 5963.73 277.671  12
   7   2  -2 6403.72 274.596   3
   7   2  -1 5427.52 241.370   3
   7  -2   1 5002.40 236.494   3
   7   2  -1 5084.66 238.214  10
   7  -2   1 4728.62 236.794  14
   7   2  -1 5382.85 245.576   9
   7  -2   1 5315.98 239.073   9
   7  -2   1 4981.92 242.812  12
   7  -2   0 471.950 65.3237  12
   7  -2   0 389.089 114.999   2
   7   2   0 454.221 63.2364   9
   7  -2   0 481.049 64.9371   9
   7   2   0 452.540 60.4163   3
   7  -2   0 427.824 60.6249   3
   7  -2   0 388.366 62.6926  14
   7  -2  -1 5263.91 244.289   3
   7   2   1 5391.54 243.265   3
   7  -2  -1 5215.53 249.597  10
   7   2   1 4932.29 240.693  10
   7  -2  -1 5382.53 413.368   2
   7   2   1 5777.23 248.232   9
   7  -2  -1 5334.76 247.907   9
   7  -2  -1 5186.19 247.826  14
   7  -2  -1 5237.51 250.072  12
   7  -2  -2 6165.53 273.624   3
   7  -2  -2 6306.73 278.869  10
   7   2   2 6279.31 276.661   3
   7   2   2 6263.18 278.098  10
   7  -2  -2 6236.51 451.631   2
   7   2   2 6086.19 271.821   9
   7  -2  -2 6322.94 283.091   9
   7  -2  -3 2606.22 151.526  10
   7   2   3 2604.00 148.552   3
   7   2   3 2519.80 148.205  10
   7  -2  -3 2405.38 265.498   2
   7  -2  -3 2249.21 149.815   9
   7  -2  -3 2393.73 145.417   3
   7  -2  -4 865.768 84.0985  10
   7   2   4 1008.22 88.4213   3
   7   2   4 977.014 85.9330  10
   7  -2  -4 901.293 164.120   2
   7  -2  -4 766.878 80.6587   3
   7  -2  -5 1322.04 100.952  10
   7   2   5 1433.72 104.880  10
   7   2   5 1227.79 98.9301   3
   7  -2  -5 1167.62 185.985   2
   7  -2  -5 1320.10 104.270   3
   7   2   6 11473.6 437.646  10
   7  -2  -6 10138.9 613.849   2
   7   2   6 10903.5 438.972   3
   7  -2  -6 11252.3 450.565   9
   7  -2  -7 1389.15 193.365   2
   7   2   7 1436.94 107.232  10
   7   2   7 1536.38 113.433   3
   7  -2  -7 1493.90 116.597   9
   7  -2  -8 1096.94 172.777   2
   7   2   8 786.859 80.3591  10
   7   2   8 934.148 88.5764   3
   7  -2  -8 957.267 93.0917   9
   7   2   9 3141.36 167.769  10
   7   2   9 3120.67 175.334   3
   7  -2  -9 3051.69 179.353   9
   7   2  10 349.504 50.7424  10
   7  -2 -10 272.752 58.1142   9
   7   2  10 311.840 57.4266   3
   7   2  11 1489.80 100.871  10
   7   2  11 1662.83 118.505   3
   7  -2 -11 1421.60 113.019   9
   7  -2 -12 571.898 69.1706   9
   7   2  12 414.667 62.7485   3
   7  -2 -13 506.910 65.0706   9
   7   2  13 495.714 66.7520   3
   7   2  14 1345.87 104.226   3
   7  -2 -14 1346.00 97.3793   9
   7   2  15 675.674 71.1271   3
   7  -2 -15 569.652 59.4174   9
   7   2  16 929.083 78.3769   3
   7  -2 -16 735.606 60.5128   9
   7   2  17 1219.05 85.8391   3
   7   2  18 96.6442 29.2846   3
   7  -3  18 104.237 25.0589   3
   7  -3  18 111.905 29.1453  14
   7  -3  17 497.929 51.4702   3
   7  -3  17 586.222 56.9090  14
   7  -3  16 606.495 62.2332   3
   7  -3  16 847.181 74.4510  14
   7  -3  15 707.976 68.0031   3
   7  -3  15 701.206 72.6072  14
   7  -3  14 4995.12 227.831   3
   7  -3  14 4835.11 232.226  14
   7  -3  13 945.692 84.4456   3
   7  -3  13 905.623 88.1964  14
   7  -3  13 811.376 71.0811  12
   7  -3  12 2648.74 149.381  12
   7  -3  12 2785.73 159.687   3
   7  -3  12 3076.79 171.328  14
   7  -3  11 635.341 77.2648  14
   7  -3  11 540.890 69.2706   3
   7  -3  11 492.566 62.2810  12
   7  -3  10 1787.52 123.892   3
   7  -3  10 2024.26 136.152  14
   7  -3  10 1716.24 123.699  12
   7   3  -9 1288.01 90.3523  10
   7  -3   9 1460.87 110.124   3
   7  -3   9 1641.73 119.979  14
   7  -3   9 1511.14 113.292  12
   7   3  -8 7833.32 312.899  10
   7  -3   8 7066.60 475.506   2
   7  -3   8 7886.97 330.237   3
   7  -3   8 7635.31 338.330  14
   7  -3   8 7671.50 331.466  12
   7  -3   7 421.197 62.4650  12
   7  -3   7 252.295 93.3923   2
   7   3  -7 337.451 49.0453  10
   7  -3   7 321.828 56.7326   3
   7   3  -6 1356.48 98.3822  10
   7  -3   6 1331.65 103.213   3
   7  -3   6 1261.21 192.832   2
   7   3  -6 1476.17 114.483   9
   7  -3   6 1405.47 112.002  12
   7  -3   5 3692.27 194.188   3
   7   3  -5 3740.41 189.481  10
   7  -3   5 3318.28 328.141   2
   7   3  -5 4169.09 208.727   9
   7  -3   5 4057.12 207.037  12
   7  -3   4 3216.01 169.740   3
   7   3  -4 3038.44 164.296  10
   7  -3   4 2908.45 298.792   2
   7   3  -4 3396.07 182.675   9
   7  -3   4 2888.48 154.487   9
   7   3  -4 3042.21 164.578   3
   7  -3   4 2995.07 174.433  12
   7  -3   3 3408.32 179.238   3
   7   3  -3 3522.06 180.809  10
   7  -3   3 3498.32 329.493   2
   7  -3   3 3372.89 173.331   9
   7   3  -3 3445.56 177.814   3
   7  -3   3 3355.79 189.035  12
   7  -3   2 853.744 82.9053   3
   7   3  -2 790.810 78.7754  10
   7  -3   2 743.585 160.655   2
   7  -3   2 761.771 76.1340   9
   7  -3   2 840.225 86.6493  12
   7   3  -2 998.445 86.0582   3
   7  -3   1 5494.58 255.057   3
   7   3  -1 5741.95 261.632  10
   7  -3   1 5912.31 261.359   9
   7  -3   1 5550.04 267.041  12
   7   3  -1 6109.02 259.781   3
   7  -3   0 235.798 125.286   2
   7  -3   0 258.730 53.3320   9
   7   3   0 234.142 48.0782   3
   7  -3   0 299.937 52.6546   3
   7  -3   0 230.046 52.4789  14
   7  -3  -1 5500.40 254.894   3
   7   3   1 6316.68 262.306   3
   7   3   1 5459.17 258.990  10
   7  -3  -1 5755.86 439.893   2
   7  -3  -1 5911.14 264.917   9
   7  -3  -1 5557.58 264.205  14
   7   3   2 945.622 84.3861   3
   7   3   2 824.105 81.2644  10
   7  -3  -2 950.464 177.912   2
   7  -3  -2 1009.26 92.4814   9
   7  -3  -2 1021.80 95.6466  12
   7  -3  -2 857.669 82.8914   3
   7   3   3 3485.19 178.672   3
   7   3   3 3426.45 181.185  10
   7  -3  -3 3396.71 187.286   9
   7  -3  -3 3395.21 177.695   3
   7  -3  -3 3373.59 187.535  12
   7   3   4 3292.84 167.882   3
   7   3   4 2987.58 167.108  10
   7  -3  -4 2737.16 290.534   2
   7  -3  -4 2759.77 175.902   9
   7  -3  -4 2733.06 158.987   3
   7   3   5 3948.51 200.138   3
   7   3   5 3964.67 199.256  10
   7  -3  -5 3656.42 334.790   2
   7   3   6 1274.73 101.382  10
   7   3   6 1404.53 105.095   3
   7  -3  -6 1211.84 186.179   2
   7  -3  -6 1314.00 113.532   9
   7   3   7 391.683 56.7520   3
   7  -3  -7 481.743 116.014   2
   7   3   7 411.477 57.7481  10
   7  -3  -7 449.470 68.1495   9
   7   3   8 8032.66 334.781  10
   7  -3  -8 7376.17 492.575   2
   7   3   8 8164.24 341.984   3
   7  -3  -8 8403.04 353.551   9
   7   3   9 1506.59 104.456  10
   7   3   9 1357.80 106.792   3
   7  -3  -9 1273.76 110.066   9
   7   3  10 1995.45 123.093  10
   7   3  10 1958.52 130.762   3
   7  -3 -10 2114.69 138.793   9
   7   3  11 587.929 59.7289  10
   7  -3 -11 523.536 68.4004   9
   7   3  11 476.407 62.9845   3
   7   3  12 2636.18 153.115   3
   7  -3 -12 2681.68 156.440   9
   7   3  13 763.132 76.7529   3
   7  -3 -13 948.723 83.6702   9
   7   3  14 4842.46 221.722   3
   7  -3 -14 4763.64 218.217   9
   7   3  15 751.640 69.8879   3
   7  -3 -15 670.212 62.2214   9
   7   3  16 709.560 64.9520   3
   7  -3 -16 695.064 56.4578   9
   7   3  17 512.089 50.4236   3
   7   3  18 101.399 24.3370   3
   7  -4  17 1158.18 67.6368   3
   7  -4  17 1400.55 85.0790  14
   7  -4  16 194.795 32.8571   3
   7  -4  15 582.255 54.9116   3
   7  -4  15 588.498 49.7126  12
   7  -4  14 2541.25 132.955   3
   7  -4  14 2427.98 130.089  12
   7  -4  13 637.257 64.0929   3
   7  -4  13 574.581 61.6921  12
   7  -4  12 1316.51 97.4223   3
   7  -4  12 1433.63 102.066  12
   7  -4  11 2122.49 130.011   3
   7  -4  11 2174.11 135.378  12
   7  -4  10 1407.08 101.841   3
   7  -4  10 1447.24 110.186  12
   7  -4   9 531.636 69.4351  12
   7   4  -9 537.900 55.0876  10
   7  -4   9 492.933 62.8731   3
   7  -4   9 471.223 69.2719  14
   7   4  -8 2892.31 153.793  10
   7  -4   8 2939.15 163.840   3
   7  -4   8 2882.79 280.082   2
   7  -4   8 3178.93 181.929  14
   7  -4   8 3627.52 187.267  12
   7  -4   7 448.534 66.9528  12
   7   4  -7 470.799 56.1569  10
   7  -4   7 423.983 115.539   2
   7  -4   7 487.083 62.4519   3
   7  -4   7 528.945 71.9586  14
   7  -4   6 5397.61 244.921   3
   7   4  -6 5252.33 240.436  10
   7  -4   6 4977.54 400.534   2
   7  -4   6 5605.73 265.108  14
   7  -4   6 5508.22 262.049  12
   7  -4   5 2223.92 133.019   3
   7   4  -5 2155.16 132.746  10
   7  -4   5 2297.45 262.840   2
   7  -4   5 2255.45 149.369  14
   7  -4   5 2031.79 142.737  12
   7  -4   4 8266.05 336.177   3
   7   4  -4 8172.14 339.148  10
   7  -4   4 8463.85 544.664   2
   7  -4   4 7952.88 350.749  14
   7  -4   4 8316.85 356.044  12
   7  -4   3 1069.08 86.8938   3
   7   4  -3 1184.56 94.4493  10
   7  -4   3 950.790 172.541   2
   7  -4   3 1036.07 85.4295   9
   7  -4   3 1077.60 97.6023  14
   7  -4   3 789.068 91.5748  12
   7  -4   2 2111.53 128.352   3
   7   4  -2 2226.03 137.653  10
   7  -4   2 2171.14 132.506   9
   7  -4   2 1876.64 245.294   2
   7  -4   2 1992.09 139.367  14
   7   4  -2 2092.84 127.122   3
   7  -4   1 990.567 86.7323   3
   7   4  -1 1057.01 91.7748  10
   7  -4   1 1019.52 88.8376   9
   7  -4   1 1105.24 99.8774  14
   7   4  -1 1080.76 86.2099   3
   7  -4   0 735.443 160.537   2
   7  -4   0 678.016 76.3848   9
   7  -4   0 503.945 72.7297  14
   7  -4   0 681.372 80.7580  12
   7   4   0 709.553 70.9665   3
   7  -4   0 676.970 69.7845   3
   7   4   1 1118.52 88.2063   3
   7   4   1 982.097 89.6584  10
   7  -4  -1 952.629 91.5674  14
   7  -4  -1 1240.49 200.182   2
   7  -4  -1 1029.70 94.3337   9
   7  -4  -1 951.600 96.5656  12
   7  -4  -1 1038.61 86.7831   3
   7   4   2 2382.47 134.809   3
   7   4   2 2229.30 140.576  10
   7  -4  -2 2180.27 142.895   9
   7  -4  -2 2166.63 261.619   2
   7  -4  -2 2129.35 131.246   3
   7  -4  -2 2486.31 153.141  12
   7   4   3 1005.66 85.8076   3
   7   4   3 1180.78 96.2855  10
   7  -4  -3 1112.76 189.002   2
   7  -4  -3 1164.42 100.839   9
   7  -4  -3 1071.16 87.4340   3
   7  -4  -3 1009.29 96.7872  12
   7   4   4 8513.47 338.470   3
   7   4   4 8224.22 345.356  10
   7  -4  -4 8027.49 536.314   2
   7  -4  -4 8096.44 355.632   9
   7  -4  -4 8290.66 355.661  12
   7   4   5 2177.19 130.327   3
   7   4   5 2253.87 139.188  10
   7   4   6 5576.20 242.535   3
   7   4   6 5086.01 250.030  10
   7  -4  -6 4730.31 393.855   2
   7   4   7 512.444 61.0214   3
   7   4   7 499.711 64.9595  10
   7  -4  -7 485.418 125.153   2
   7  -4  -7 485.389 72.2931   9
   7   4   8 3244.78 168.998   3
   7   4   8 3210.37 168.874  10
   7  -4  -8 2917.08 283.967   2
   7  -4  -8 3228.52 185.627   9
   7   4   9 575.894 62.6773  10
   7   4   9 518.862 62.0954   3
   7  -4  -9 487.487 68.7081   9
   7   4  10 1267.31 93.7553  10
   7   4  10 1430.62 100.709   3
   7  -4 -10 1396.81 110.923   9
   7   4  11 2295.44 125.335  10
   7   4  11 2285.61 133.558   3
   7  -4 -11 2310.62 144.863   9
   7   4  12 1184.22 90.9885   3
   7  -4 -12 1459.17 106.838   9
   7   4  13 632.869 63.6153   3
   7  -4 -13 621.867 68.1980   9
   7   4  14 2553.38 133.089   3
   7  -4 -14 2604.59 139.706   9
   7   4  15 621.733 55.5420   3
   7  -4 -15 635.566 58.6787   9
   7  -4 -16 135.969 28.8481   9
   7   4  16 146.300 28.3500   3
   7   4  17 1067.09 59.8274   3
   7  -5  16 676.588 58.1615  14
   7  -5  15 437.344 56.7665  14
   7  -5  15 504.606 45.2880  12
   7  -5  14 559.919 62.2650  14
   7  -5  14 508.582 53.4648  12
   7  -5  13 618.070 67.5969  14
   7  -5  13 520.774 58.4762  12
   7  -5  12 53.5621 33.9046  12
   7  -5  12 144.417 43.3303  14
   7  -5  11 2311.71 145.246  14
   7  -5  11 2278.94 139.003  12
   7  -5  10 198.519 49.8034  12
   7  -5  10 261.263 51.9939  14
   7   5  -9 1781.64 103.633  10
   7  -5   9 1802.78 129.365  14
   7  -5   9 1887.49 131.512  12
   7   5  -8 13485.7 503.847  10
   7  -5   8 14102.0 539.339  14
   7  -5   8 14354.4 539.749  12
   7   5  -7 3986.11 192.804  10
   7  -5   7 4307.09 219.022  14
   7  -5   7 4150.59 218.021  12
   7   5  -6 2246.99 132.601  10
   7  -5   6 2486.92 153.536  14
   7  -5   6 2296.46 150.898  12
   7   5  -5 5236.03 241.067  10
   7  -5   5 4653.69 392.697   2
   7  -5   5 5559.95 259.666  14
   7   5  -4 1347.42 99.9708  10
   7  -5   4 1041.80 102.096  14
   7  -5   4 1158.84 186.264   2
   7  -5   3 24.8708 44.3260  12
   7   5  -3-5.15090 29.3375  10
   7  -5   3 120.885 90.6470   2
   7  -5   3-17.1866 29.6371   9
   7  -5   3 11.9047 35.5568  14
   7  -5   2 55.8281 44.7571  12
   7   5  -2 100.651 39.7987  10
   7  -5   2 48.9687 72.0549   2
   7  -5   2 84.1723 35.8172   9
   7  -5   2 70.7398 41.6479  14
   7   5  -1 1995.12 130.127  10
   7  -5   1 1729.01 119.638   9
   7  -5   1 1831.91 130.786  14
   7  -5   1 1852.27 135.409  12
   7  -5   0 184.203 52.5512  12
   7  -5   0 24.8465 77.7061   2
   7  -5   0 189.083 49.1596   9
   7   5   0 181.696 39.3529   3
   7  -5   0 196.007 49.7390  14
   7   5   1 1816.23 126.212  10
   7  -5  -1 1810.29 126.101   9
   7  -5  -1 1996.13 251.327   2
   7   5   1 1851.19 111.521   3
   7  -5  -1 1857.28 133.870  12
   7  -5  -2 84.7308 42.7362  12
   7   5   2 43.6835 35.0654  10
   7  -5  -2 39.8073 40.1621   9
   7   5   2 72.5045 32.3059   3
   7  -5  -3-5.98461 35.2087  12
   7   5   3-5.41211 33.7724  10
   7  -5  -3 72.2374 70.8238   2
   7  -5  -3 17.5503 36.5047   9
   7   5   3 49.7067 30.5462   3
   7   5   4 1205.17 86.0177   3
   7   5   4 1279.33 101.311  10
   7  -5  -4 1058.88 180.327   2
   7  -5  -4 1052.65 99.8573   9
   7  -5  -4 1183.37 104.961  12
   7   5   5 5127.74 223.539   3
   7   5   5 5132.42 240.761  10
   7  -5  -5 4855.73 395.097   2
   7  -5  -5 5165.61 253.625   9
   7   5   6 2197.93 125.003   3
   7   5   6 2456.80 142.486  10
   7   5   7 4193.58 195.342   3
   7   5   7 4624.27 214.101  10
   7  -5  -7 4339.84 223.930   9
   7   5   8 13337.9 500.612   3
   7   5   8 14400.7 519.318  10
   7  -5  -8 14131.0 536.725   9
   7   5   9 1693.51 103.973   3
   7   5   9 1826.02 113.659  10
   7  -5  -9 1729.94 124.947   9
   7   5  10 285.793 43.9813  10
   7  -5 -10 139.536 47.2263   9
   7   5  10 230.918 40.1111   3
   7   5  11 2097.25 113.987   3
   7  -5 -11 2128.07 133.997   9
   7  -5 -12 50.6669 34.9188   9
   7   5  12 62.2995 25.2275   3
   7  -5 -13 551.406 61.5368   9
   7  -5 -14 611.457 59.0038   9
  -7  -5  15 484.114 50.8609  11
   7  -5 -15 478.810 47.2420   9
  -7  -5  16 609.054 52.6692  11
   7  -5 -16 565.606 43.3570   9
   7  -6  14 1732.31 100.565  14
   7  -6  14 1576.14 91.9000  12
   7  -6  13 253.527 41.1927  12
   7  -6  13 343.704 48.4011  14
   7  -6  12 2372.52 134.166  14
   7  -6  12 2254.34 129.633  12
   7  -6  11 434.233 59.2762  12
   7  -6  11 554.608 65.0555  14
   7  -6  10 461.621 63.6764  12
   7  -6  10 528.911 65.8804  14
   7  -6   9 229.583 49.0642  12
   7   6  -9 251.293 36.9284  10
   7  -6   9 289.562 54.6318  14
   7  -6   8 55.9877 37.8331  12
   7   6  -8 103.462 30.3458  10
   7  -6   8 96.1396 42.3895  14
   7   6  -7 754.434 69.3037  10
   7  -6   7 775.120 81.4937  14
   7   6  -6 498.912 59.6283  10
   7  -6   6 504.735 67.8980  14
   7  -6   5 378.972 66.1754  12
   7  -6   5 458.731 65.6947  14
   7   6  -5 355.879 52.5782  10
   7   6  -4 5535.75 254.528  10
   7  -6   4 5859.37 267.922  14
   7  -6   4 5792.86 272.445  12
   7   6  -3 1623.97 110.532  10
   7  -6   3 1268.15 92.5808   9
   7  -6   3 1426.60 111.685  14
   7  -6   3 1471.64 117.075  12
   7   6  -2 1861.42 122.207  10
   7  -6   2 1594.71 109.897   9
   7  -6   2 1802.46 124.476  14
   7  -6   2 1661.60 125.263  12
   7  -6   1 596.610 76.4591  12
   7   6  -1 625.146 70.8029  10
   7  -6   1 459.180 61.0367   9
   7  -6   1 584.669 72.8912  14
   7  -6   0 167.067 50.3471  12
   7  -6   0 191.334 47.1769   9
   7   6   1 633.700 71.7055  10
   7  -6  -1 628.194 73.2966   9
   7  -6  -1 559.473 72.9427  12
   7   6   2 1639.62 114.943  10
   7  -6  -2 1406.79 110.647   9
   7  -6  -2 1646.66 122.784  12
   7  -6  -3 1416.43 112.003   9
   7  -6  -3 1251.90 106.887  12
   7   6   4 5926.72 262.308  10
   7  -6  -4 5616.68 267.148   9
   7  -6  -4 5702.42 266.683  12
   7   6   5 382.842 57.9550  10
   7  -6  -5 394.189 63.2283   9
   7   6   6 562.416 62.8725  10
   7   6   7 705.289 70.9795  10
   7   6   8 79.0346 34.1217  10
   7  -6  -8 48.3140 37.0857   9
   7   6   9 228.430 39.6295  10
   7  -6  -9 332.782 55.4409   9
  -7  -6  10 448.233 48.7311  11
   7   6  10 398.509 46.7957  10
   7  -6 -10 375.246 57.8600   9
  -7  -6  11 446.461 49.7977  11
   7  -6 -11 429.415 56.7806   9
  -7  -6  12 2167.85 116.430  11
   7  -6 -12 2219.07 126.658   9
  -7  -6  13 287.932 40.1977  11
   7  -6 -13 351.901 46.7113   9
  -7  -6  14 1571.74 86.6023  11
   7  -6 -14 1535.94 90.5950   9
   7  -7  12 5650.40 227.889  14
   7  -7  12 5476.69 228.122  12
   7  -7  11 368.062 50.6123  12
   7  -7  11 369.318 48.1350  14
   7  -7  10 975.225 80.1388  14
   7  -7  10 1094.64 84.7379  12
   7   7  -9 56.1727 21.7678  10
   7  -7   9 94.6258 35.0818  14
   7   7  -8 302.747 38.0240  10
   7  -7   8 316.109 51.0787  14
   7  -7   7 251.776 53.1053  12
   7   7  -7 221.957 37.1485  10
   7  -7   7 211.182 45.1388  14
   7   7  -6 4130.30 185.808  10
   7  -7   6 3823.08 193.291  14
   7  -7   6 4088.62 204.727  12
   7   7  -5 1381.83 96.3452  10
   7  -7   5 1408.94 103.536  14
   7  -7   5 1428.12 109.784  12
   7   7  -4 1082.16 83.5234  10
   7  -7   4 881.729 81.3332  14
   7  -7   4 825.249 85.7317  12
   7  -7   3 5.52657 37.6981  12
   7   7  -3 54.9301 34.9929  10
   7  -7   3 37.7398 38.3264  14
   7  -7   2 8923.85 361.890   9
   7  -7   2 9602.21 392.041  12
   7  -7   1 647.447 68.1174   9
   7  -7   1 831.181 91.9741  12
   7  -7   0 1043.40 88.7587   9
   7  -7   0 1207.38 100.821  12
   7   7   1 665.004 71.3813  10
   7  -7  -1 602.237 68.8040   9
   7  -7  -1 580.874 74.6183  12
   7   7   2 10379.8 397.718  10
   7  -7  -2 9714.43 394.165   9
   7  -7  -2 9825.76 399.339  12
   7  -7  -3 4.92703 40.3441  12
   7   7   3 28.7671 31.5345  10
   7  -7  -3-5.06443 37.9781   9
   7   7   4 1009.46 84.4749  10
   7  -7  -4 826.361 82.7778   9
   7   7   5 1475.01 102.121  10
   7  -7  -5 1417.74 107.489   9
   7   7   6 4214.00 193.389  10
   7  -7  -6 3834.44 199.644   9
   7   7   7 251.929 41.6748  10
   7   7   8 275.609 41.5561  10
   7  -7  -8 300.870 51.0597   9
   7   7   9 84.3143 27.5800  10
   7  -7  -9 60.8727 34.2189   9
   7   7  10 1094.75 68.4303  10
   7  -7 -10 1057.15 83.1340   9
   7  -7 -11 384.025 50.2970   9
   7  -7 -12 5514.42 225.379   9
   7  -8  10 822.559 57.1928  14
   7  -8   9 3621.17 154.775  14
   7  -8   9 3468.99 166.150  12
   7  -8   8 3.84712 29.4137  12
   7   8  -8 26.0072 16.9787  10
   7  -8   8 62.0359 25.7487  14
   7  -8   7 16.3604 27.6103  12
   7   8  -7 65.8151 23.1487  10
   7  -8   7 63.3085 28.2596  14
   7   8  -6 804.826 61.6754  10
   7  -8   6 863.959 76.3489  12
   7  -8   5 344.018 53.2865  12
   7   8  -5 412.065 46.8409  10
   7   8  -4 1381.38 90.2126  10
   7  -8   4 1288.85 97.3494  12
   7  -8   3 493.023 61.5046  12
   7   8  -3 491.692 54.8458  10
   7   8  -2 2134.87 118.844  10
   7  -8   2 2175.78 126.402  12
   7  -8   1 289.364 51.2392  12
   7  -8   1 387.060 47.0841   9
   7  -8   0 3973.41 182.089   9
   7  -8   0 4070.44 193.945  12
   7  -8  -1 381.561 56.6066  12
   7   8   1 336.345 50.7051  10
   7  -8  -1 421.676 53.6141   9
   7   8   2 2033.79 122.585  10
   7  -8  -2 2149.97 124.332   9
   7  -8  -2 2136.89 123.517  12
   7   8   3 582.699 61.0718  10
   7  -8  -3 495.200 59.1078   9
   7   8   4 1267.33 88.8513  10
   7  -8  -4 1162.72 90.1264   9
   7   8   5 408.694 49.5613  10
   7  -8  -5 401.168 54.7236   9
   7   8   6 801.667 66.5501  10
   7  -8  -6 857.706 75.4886   9
   7   8   7 65.4466 26.5116  10
   7   8   8 25.3825 19.7681  10
   7   8   9 3434.68 143.828  10
   7  -8  -9 3603.51 164.017   9
   7  -8 -10 848.121 65.0736   9
   7   9  -5 300.169 34.5839  10
   7  -9   5 416.690 46.2319  12
   7   9  -4 755.986 55.8560  10
   7  -9   4 699.501 59.6619  12
   7   9  -3 399.410 43.2867  10
   7  -9   3 445.880 48.9375  12
   7   9  -2 976.401 68.5309  10
   7  -9   2 884.403 68.2405  12
   7  -9   1 594.413 54.4894  12
   7  -9   0 373.892 37.4788   9
   7   9   1 656.667 57.1953  10
   7  -9  -1 560.623 49.4790   9
   7   9   2 935.698 68.8530  10
   7  -9  -2 900.526 64.2836   9
   7   9   3 425.974 44.8844  10
   7  -9  -3 441.499 47.6132   9
   7   9   4 826.820 61.2334  10
   7  -9  -4 800.700 63.3827   9
   7   9   5 444.543 43.5555  10
   7  -9  -5 500.377 48.6720   9
   8   0   0 2339.74 148.901   3
   8   0   0 2276.79 145.966   9
   8   0  -1 6766.53 308.268   3
   8   0   1 7370.84 315.876   3
   8   0  -1 6942.68 313.131  10
   8   0   1 7293.45 308.001   9
   8   0  -1 7234.65 313.429   9
   8   0  -2 55.8818 42.3488  10
   8   0   2 75.9239 44.2555  10
   8   0   2 79.2897 36.8520   9
   8   0  -2 46.4020 41.8323   9
   8   0  -2 50.3479 47.6556   3
   8   0   2 51.0224 44.5497   3
   8   0   3 1491.76 110.664   3
   8   0  -3 1214.71 102.029  10
   8   0   3 1334.41 108.283  10
   8   0   3 1107.68 92.6355   9
   8   0  -3 1292.03 109.459   9
   8   0   3 1277.13 98.1632  14
   8   0  -3 1098.20 100.207   3
   8   0  -4 901.747 85.3089  10
   8   0   4 886.853 87.1809   3
   8   0   4 774.445 85.6978  10
   8   0   4 820.791 75.6790   9
   8   0   4 726.960 77.3152  14
   8   0  -4 786.077 84.5497   3
   8   0  -5 8815.66 368.161  10
   8   0   5 9111.11 378.777  10
   8   0   5 9511.50 385.096   3
   8   0   5 9144.83 368.729  14
   8   0  -6 2271.07 137.901  10
   8   0   6 2302.35 145.752  10
   8   0   6 2199.49 147.216   3
   8   0  -6 2240.67 152.529   9
   8   0   6 2400.20 139.729  14
   8   0  -7 516.412 61.8138  10
   8   0   7 487.376 64.4764  10
   8   0  -7 637.784 77.9887   9
   8   0   7 573.900 65.8017  14
   8   0   7 499.386 67.7568   3
   8   0  -8 1853.30 116.961  10
   8   0   8 1807.45 127.564  10
   8   0   8 2190.41 140.279   3
   8   0  -8 2215.51 141.299   9
   8   0   8 2043.98 127.084  14
   8   0   9 19.5615 31.3632  10
   8   0  -9 16.9336 38.0517   9
   8   0   9 5.74394 37.7887   3
   8   0   9 78.9557 35.8306  14
   8   0  10 375.857 53.8247  10
   8   0 -10 262.097 53.8334   9
   8   0  10 276.481 56.0951   3
   8   0  10 245.080 47.4473  14
   8   0  11 750.293 79.4154   3
   8   0 -11 772.957 77.5146   9
   8   0  11 584.732 64.3664  14
   8   0  12 881.832 83.9017   3
   8   0 -12 822.652 76.2327   9
   8   0  12 763.107 69.1533  14
   8   0 -13 19.7868 31.3403   9
   8   0  13-9.85118 33.9756   3
   8   0  13-13.4876 26.9330  14
   8   0 -14 6.61728 25.5223   9
   8   0  14 22.4460 30.2587   3
   8   0  14 25.3048 23.5790  14
   8   0  15 275.725 46.1631   3
   8   0  16 4291.65 190.358   3
   8  -1  16 1847.97 98.5918   3
   8  -1  16 1165.26 82.2478  14
   8  -1  15 1094.72 82.6591   3
   8  -1  15 998.750 71.2504  14
   8  -1  14 280.050 47.2313   3
   8  -1  14 209.184 39.6019  14
   8  -1  13 630.586 69.9806   3
   8  -1  13 508.177 58.9954  14
   8   1 -12 448.816 59.5996   9
   8  -1  12 568.835 63.4482  14
   8  -1  11 2718.64 157.769   3
   8   1 -11 2437.35 147.963   9
   8  -1  11 2658.28 150.104  14
   8  -1  10 961.844 91.7726   3
   8   1 -10 1062.67 91.7840   9
   8  -1  10 1120.57 92.8706  14
   8  -1   9 1378.10 108.605   3
   8   1  -9 1178.29 101.460   9
   8  -1   9 1293.27 101.307  14
   8  -1   8 1571.75 117.194  10
   8   1  -8 1456.73 99.5738  10
   8  -1   8 1707.73 121.710   3
   8   1  -8 1684.86 122.936   9
   8  -1   8 1517.17 112.557  14
   8  -1   8 1546.10 103.906  12
   8  -1   7 4723.54 230.653  10
   8   1  -7 4616.70 214.696  10
   8  -1   7 4836.63 233.637   3
   8   1  -7 4391.60 228.588   9
   8  -1   7 4941.23 230.148  14
   8  -1   7 4379.26 214.444  12
   8  -1   6 3456.66 185.636  10
   8   1  -6 3356.84 173.929  10
   8  -1   6 3134.82 181.964   3
   8   1  -6 3368.41 187.292   9
   8  -1   6 3408.02 181.841  14
   8  -1   6 3086.96 171.394  12
   8  -1   5 1411.76 112.951  10
   8   1  -5 1396.49 106.992  10
   8  -1   5 1524.63 116.117   3
   8   1  -5 1402.83 117.393   9
   8  -1   5 1503.63 112.949  14
   8  -1   5 1477.63 108.289  12
   8  -1   4 14630.9 785.494   2
   8  -1   4 14439.7 557.784  10
   8  -1   4 14850.9 557.916   3
   8   1  -4 14600.7 548.338  10
   8  -1   4 13941.9 530.456   9
   8  -1   4 14745.0 552.626  14
   8  -1   4 15104.9 551.886  12
   8  -1   3 9166.17 580.730   2
   8  -1   3 8757.66 361.950   3
   8  -1   3 8727.46 363.972  10
   8   1  -3 8305.54 353.931  10
   8   1  -3 8341.97 361.538   9
   8  -1   3 8767.38 346.364   9
   8  -1   3 8693.55 357.640  14
   8  -1   3 8517.92 355.747  12
   8   1  -3 7896.92 351.414   3
   8  -1   2 12162.3 711.408   2
   8  -1   2 12640.3 487.436   3
   8  -1   2 12376.2 489.102  10
   8   1  -2 12359.9 483.175  10
   8   1  -2 12855.2 492.411   9
   8  -1   2 12234.9 473.150   9
   8  -1   2 13144.1 486.076  14
   8   1  -2 11350.2 479.430   3
   8   1  -1 2815.82 168.207   3
   8  -1   1 3078.87 172.722   3
   8   1  -1 2684.57 163.847  10
   8   1  -1 2894.40 168.551   9
   8  -1   1 2958.84 166.059   9
   8  -1   1 2798.89 164.546  14
   8   1   0 5320.41 256.200   3
   8  -1   0 5564.81 260.423   3
   8  -1   0 5630.23 451.529   2
   8   1   0 5705.72 258.328   9
   8  -1   0 5395.61 255.212   9
   8  -1  -1 3035.78 170.363   3
   8   1   1 2652.88 164.989   3
   8  -1  -1 3189.18 323.599   2
   8  -1  -1 3084.48 175.336  10
   8   1   1 2981.65 169.141   9
   8  -1  -1 2976.07 170.955   9
   8  -1  -2 12643.4 720.849   2
   8   1   2 12172.8 481.168   3
   8  -1  -2 12555.6 489.367  10
   8   1   2 12313.6 485.773  10
   8   1   2 12655.6 475.325   9
   8  -1  -2 12467.9 487.424   9
   8  -1  -2 11908.7 481.872   3
   8  -1  -3 7409.04 534.466   2
   8   1   3 8496.64 359.306   3
   8  -1  -3 8418.18 356.927  10
   8   1   3 8788.42 361.299  10
   8  -1  -3 8478.71 363.603   9
   8  -1  -3 8476.45 357.676   3
   8  -1  -4 13796.4 777.202   2
   8  -1  -4 14466.8 551.683  10
   8   1   4 14686.5 557.265   3
   8   1   4 14678.9 557.080  10
   8  -1  -4 14521.0 562.227   9
   8  -1  -4 14859.7 555.748   3
   8  -1  -5 1442.78 107.892  10
   8   1   5 1427.25 112.586   3
   8   1   5 1225.66 107.141  10
   8   1   5 1501.76 100.556  14
   8  -1  -6 3380.51 175.449  10
   8   1   6 3257.77 181.618  10
   8   1   6 3286.42 184.796   3
   8  -1  -6 3286.34 189.046   9
   8   1   6 3332.96 166.522  14
   8   1   7 4962.58 232.763  10
   8   1   7 4773.40 234.503   3
   8  -1  -7 4853.87 239.716   9
   8   1   7 4452.53 211.872  14
   8   1   8 1745.48 118.881  10
   8   1   8 1681.05 123.234   3
   8  -1  -8 1727.84 125.912   9
   8   1   8 1569.32 104.725  14
   8   1   9 1191.95 95.4131  10
   8   1   9 1102.29 99.8628   3
   8  -1  -9 1310.40 107.547   9
   8   1   9 1181.14 85.3629  14
   8   1  10 1085.43 86.9007  10
   8   1  10 911.947 90.2277   3
   8  -1 -10 997.211 92.5493   9
   8   1  11 2420.06 134.325  10
   8   1  11 2671.41 154.584   3
   8  -1 -11 2552.21 149.326   9
   8   1  12 563.160 68.4662   3
   8  -1 -12 571.136 66.8956   9
   8   1  13 582.613 65.8627   3
   8  -1 -13 507.620 59.6404   9
   8  -1 -14 177.319 37.3275   9
   8   1  14 204.039 45.9791   3
   8   1  15 999.137 77.9435   3
   8  -1 -15 889.145 64.2895   9
   8   1  16 1745.61 102.420   3
   8  -2  16 551.499 51.4355   3
   8  -2  16 441.088 44.3523  14
   8  -2  15 896.110 71.6468   3
   8  -2  15 990.665 71.6514  14
   8  -2  14 1271.36 92.5054   3
   8  -2  14 1373.85 92.0475  14
   8  -2  13 845.217 78.1004   3
   8  -2  13 908.026 77.8972  14
   8  -2  12 524.065 65.8794   3
   8  -2  12 600.360 68.1257  14
   8  -2  11 833.563 80.6037   3
   8  -2  11 722.756 76.6725  14
   8  -2  10 38.4284 28.2925  12
   8  -2  10 68.5734 38.8125   3
   8  -2  10 37.0598 34.4105  14
   8  -2   9 100.158 37.5626  12
   8   2  -9 149.204 33.5142  10
   8   2  -9 89.6039 43.0008   9
   8  -2   9 140.839 45.9421   3
   8  -2   9 164.238 46.4278  14
   8   2  -8 5605.59 245.411  10
   8  -2   8 5952.66 268.842   3
   8   2  -8 6195.15 273.598   9
   8  -2   8 6118.08 272.518  14
   8  -2   8 5467.76 256.457  12
   8  -2   7 424.314 61.4115  12
   8   2  -7 322.912 51.0324  10
   8   2  -7 476.970 68.9970   9
   8  -2   7 421.963 63.4092   3
   8  -2   7 368.820 60.0059  14
   8  -2   6 1749.71 239.339   2
   8  -2   6 1946.95 130.870   3
   8   2  -6 1868.60 121.104  10
   8   2  -6 1919.60 136.634   9
   8  -2   6 1994.83 134.930  14
   8  -2   6 1944.84 128.616  12
   8  -2   5 280.469 53.5293  12
   8  -2   5 161.011 89.7907   2
   8   2  -5 232.220 48.1987  10
   8   2  -5 191.349 52.1610   9
   8  -2   5 244.262 51.1755   3
   8  -2   5 224.700 51.7037  14
   8  -2   4 6941.46 316.600  10
   8  -2   4 7205.41 311.885   3
   8   2  -4 7435.46 309.644  10
   8  -2   4 6623.08 287.904   9
   8  -2   4 7237.70 315.701  14
   8   2  -4 7748.24 315.407   3
   8  -2   4 7228.07 314.783  12
   8  -2   3 332.306 58.5427  12
   8  -2   3 412.010 123.974   2
   8  -2   3 415.425 66.3212  10
   8   2  -3 361.685 60.3667  10
   8  -2   3 372.593 55.1912   9
   8   2  -3 331.624 57.8229   3
   8  -2   3 379.633 62.3733   3
   8  -2   3 292.870 57.7530  14
   8  -2   2 5308.49 246.019   3
   8  -2   2 4933.97 247.572  10
   8  -2   2 4621.63 407.857   2
   8   2  -2 4942.86 239.714  10
   8   2  -2 5267.96 247.499   9
   8  -2   2 5174.79 235.666   9
   8  -2   2 4754.39 240.716  14
   8  -2   2 5001.74 246.143  12
   8   2  -2 5191.50 242.783   3
   8  -2   1 4045.81 204.906   3
   8   2  -1 3915.62 204.258  10
   8   2  -1 4187.05 210.487   9
   8  -2   1 3677.54 196.785   9
   8  -2   1 3990.70 209.591  14
   8  -2   1 3842.89 207.573  12
   8   2  -1 4077.72 207.066   3
   8   2   0 9107.37 367.047   3
   8  -2   0 8715.24 365.538   3
   8  -2   0 8955.10 587.363   2
   8  -2   0 8544.15 363.694   9
   8  -2   0 8897.35 374.250  12
   8   2   1 4295.81 210.177   3
   8  -2  -1 4086.94 215.365  10
   8  -2  -1 3575.55 353.656   2
   8  -2  -1 4078.11 211.940   9
   8  -2  -1 4091.03 210.716   3
   8   2   2 5401.64 245.842   3
   8  -2  -2 5078.66 246.953  10
   8  -2  -2 4689.06 403.711   2
   8   2   2 4908.43 241.931  10
   8  -2  -2 5182.15 249.778   9
   8  -2  -2 4998.76 242.528   3
   8  -2  -3 241.827 107.387   2
   8   2   3 391.438 60.8203  10
   8  -2  -3 364.242 64.1919   9
   8  -2  -3 425.164 65.6885   3
   8   2   3 413.611 62.4228   3
   8   2   4 7269.38 313.309   3
   8  -2  -4 6262.25 477.288   2
   8   2   4 7411.52 317.390  10
   8  -2  -4 7345.27 325.811   9
   8  -2  -4 7078.93 312.288   3
   8  -2  -5 206.344 92.5715   2
   8   2   5 231.930 48.4939  10
   8   2   5 185.733 47.6445   3
   8  -2  -6 1611.12 219.770   2
   8   2   6 1920.26 129.485   3
   8   2   6 1911.14 128.875  10
   8   2   7 495.636 64.1469  10
   8  -2  -7 549.923 70.9739   9
   8   2   7 485.791 65.9588   3
   8   2   8 5749.38 262.561  10
   8   2   8 6003.30 269.117   3
   8  -2  -8 5880.94 276.261   9
   8   2   9 185.077 43.5236  10
   8  -2  -9 124.727 45.4952   9
   8   2   9 106.790 41.4102   3
   8   2  10 117.704 35.2974  10
   8  -2 -10 5.38321 35.4583   9
   8   2  10 72.8493 37.9278   3
   8   2  11 756.644 67.2975  10
   8   2  11 915.494 82.8015   3
   8  -2 -11 852.106 80.7888   9
   8   2  12 645.503 69.0885   3
   8  -2 -12 564.285 65.2720   9
   8   2  13 888.966 78.0479   3
   8  -2 -13 900.580 76.3381   9
   8   2  14 1239.20 89.5115   3
   8  -2 -14 1204.68 82.5093   9
   8   2  15 993.155 73.6912   3
   8  -2 -15 877.865 63.7562   9
   8   2  16 482.187 48.2529   3
   8  -3  15 39.4349 24.2019   3
   8  -3  15 60.1195 28.3456  14
   8  -3  14 792.135 66.2447   3
   8  -3  14 762.688 68.4710  14
   8  -3  13 319.545 47.2497   3
   8  -3  13 272.146 50.1322  14
   8  -3  12 1391.86 99.1779   3
   8  -3  12 1582.39 107.724  14
   8  -3  12 1362.00 85.1849  12
   8  -3  11 508.826 61.4438   3
   8  -3  11 475.679 61.7391  14
   8  -3  11 555.302 56.9241  12
   8  -3  10 1441.49 103.597   3
   8  -3  10 1369.24 108.295  14
   8  -3  10 1446.63 100.533  12
   8   3  -9 1241.36 83.1574  10
   8  -3   9 1268.81 99.1489   3
   8  -3   9 1411.92 109.274  14
   8  -3   9 1340.02 99.7896  12
   8  -3   8 2125.30 133.446   3
   8   3  -8 2147.68 120.045  10
   8  -3   8 2093.14 139.648  14
   8  -3   8 2017.24 131.825  12
   8  -3   7 3315.62 177.527   3
   8   3  -7 3170.74 162.793  10
   8  -3   7 3369.49 183.055  14
   8  -3   7 3029.55 174.028  12
   8  -3   6 1176.34 96.2443   3
   8   3  -6 1030.86 86.2647  10
   8  -3   6 1097.47 99.3623  14
   8  -3   6 1153.26 99.1184  12
   8  -3   5 824.265 83.0925   3
   8   3  -5 803.928 79.3586  10
   8  -3   5 939.393 165.600   2
   8  -3   5 922.667 92.5946  14
   8  -3   5 898.361 88.0553  12
   8  -3   4 607.496 75.5198  12
   8  -3   4 746.665 77.9426   3
   8   3  -4 694.629 73.7562  10
   8  -3   4 783.654 161.478   2
   8  -3   4 661.737 63.3819   9
   8  -3   4 681.013 80.1095  14
   8  -3   3 166.289 49.2570  12
   8  -3   3 170.865 98.4255   2
   8   3  -3 184.059 45.6828  10
   8  -3   3 108.181 38.2246   9
   8   3  -3 159.106 44.4404   3
   8  -3   3 165.857 44.3822   3
   8  -3   2 2687.46 159.603   3
   8   3  -2 2955.91 165.998  10
   8  -3   2 2763.68 302.401   2
   8  -3   2 2823.64 156.667   9
   8   3  -2 2970.38 163.404   3
   8  -3   2 3049.81 175.981  12
   8  -3   1 808.706 82.3019   3
   8   3  -1 831.840 83.6418  10
   8  -3   1 836.273 82.3552   9
   8  -3   1 786.932 88.2871  12
   8   3  -1 795.621 82.8206   3
   8  -3   0 7942.83 559.486   2
   8  -3   0 8540.79 361.377   9
   8  -3   0 8648.45 372.177  12
   8   3   0 9307.21 361.910   3
   8  -3   0 8535.49 357.027   3
   8   3   1 776.155 77.9662   3
   8   3   1 894.607 88.3200  10
   8  -3  -1 832.663 175.988   2
   8  -3  -1 762.134 84.6892   9
   8  -3  -1 879.888 88.3817   3
   8   3   2 2993.50 165.211   3
   8   3   2 2876.84 168.130  10
   8  -3  -2 2659.40 300.460   2
   8  -3  -2 2704.87 166.594   9
   8  -3  -2 2842.26 162.103   3
   8  -3  -3 292.130 107.521   2
   8   3   3 172.788 45.5510  10
   8  -3  -3 165.780 49.8952   9
   8  -3  -3 105.679 43.4484   3
   8   3   3 177.430 44.7066   3
   8   3   4 879.240 82.7312   3
   8   3   4 758.995 79.6249  10
   8  -3  -4 733.715 155.692   2
   8  -3  -4 719.752 87.5052   9
   8   3   5 1014.71 88.7389   3
   8   3   5 880.360 85.8229  10
   8   3   6 1104.93 93.4261   3
   8   3   6 1170.48 95.8100  10
   8   3   7 3570.47 182.889   3
   8   3   7 3537.53 183.425  10
   8  -3  -7 3336.29 190.599   9
   8   3   8 2049.90 128.966   3
   8   3   8 2027.23 128.103  10
   8  -3  -8 2126.04 139.487   9
   8   3   9 1247.60 93.7959  10
   8   3   9 1158.96 95.3730   3
   8  -3  -9 1354.76 106.039   9
   8   3  10 1171.39 88.2805  10
   8   3  10 1314.11 97.7831   3
   8  -3 -10 1235.02 99.9227   9
   8   3  11 628.276 65.3296   3
   8   3  11 414.108 49.6718  10
   8  -3 -11 568.596 65.7854   9
   8   3  12 1586.74 104.059   3
   8  -3 -12 1536.30 105.315   9
   8  -3 -13 227.839 43.3586   9
   8   3  13 242.897 42.5813   3
   8   3  14 721.128 62.5145   3
   8  -3 -14 749.417 62.5220   9
   8  -3 -15 59.8536 23.4425   9
   8   3  15 69.2733 25.9218   3
   8  -4  14 3787.52 161.939   3
   8  -4  14 4269.99 183.021  14
   8  -4  13 935.289 65.4925   3
   8  -4  13 887.896 75.2092  14
   8  -4  13 801.461 57.6779  12
   8  -4  12 3340.30 154.330   3
   8  -4  12 3163.72 150.229  12
   8  -4  11 2749.93 141.642   3
   8  -4  11 2853.50 145.971  12
   8  -4  10 119.967 39.3592  12
   8  -4  10 165.930 38.3385   3
   8  -4   9 1904.67 116.716   3
   8   4  -9 1811.46 100.983  10
   8  -4   9 2033.09 124.808  12
   8  -4   8 613.497 64.2866   3
   8   4  -8 560.417 57.2963  10
   8  -4   8 663.053 74.0133  12
   8  -4   7 1708.11 113.584   3
   8   4  -7 1774.50 109.865  10
   8  -4   7 1923.33 127.140  12
   8  -4   6 1190.06 91.2686   3
   8   4  -6 1088.96 86.2694  10
   8  -4   6 1136.79 99.1120  12
   8  -4   5 525.226 63.6816   3
   8   4  -5 492.518 61.5407  10
   8  -4   5 589.176 74.6376  14
   8  -4   5 665.109 77.1453  12
   8  -4   4 1235.71 96.2222   3
   8   4  -4 1443.37 104.520  10
   8  -4   4 1429.41 112.225  14
   8  -4   4 1467.22 115.414  12
   8  -4   3 1634.76 111.435   3
   8   4  -3 1717.79 116.084  10
   8  -4   3 1571.04 104.212   9
   8  -4   3 1547.74 120.013  14
   8  -4   3 1691.64 125.525  12
   8   4  -2 1414.24 108.203  10
   8  -4   2 1461.68 103.371   9
   8  -4   2 1414.37 113.125  14
   8  -4   2 1357.76 112.444  12
   8  -4   2 1419.30 102.684   3
   8   4  -1 5685.37 255.326  10
   8  -4   1 5100.93 241.582   9
   8  -4   1 5203.20 254.834  14
   8   4  -1 5736.81 243.014   3
   8  -4   1 5186.89 239.692   3
   8  -4   0 3970.38 371.016   2
   8  -4   0 4260.68 208.916   9
   8  -4   0 3503.36 203.070   3
   8   4   1 5415.61 252.700  10
   8  -4  -1 5353.38 432.352   2
   8  -4  -1 5368.73 254.354   9
   8  -4  -1 4949.60 236.907   3
   8  -4  -1 5240.69 257.982  12
   8   4   1 5813.50 244.328   3
   8   4   2 1438.78 111.519  10
   8  -4  -2 1460.44 114.963   9
   8  -4  -2 1428.93 118.722  12
   8   4   2 1505.94 103.459   3
   8   4   3 1779.46 114.095   3
   8   4   3 1553.93 116.100  10
   8  -4  -3 1803.00 128.200   9
   8   4   4 1299.43 96.3088   3
   8   4   4 1344.86 104.903  10
   8  -4  -4 1277.42 111.063   9
   8   4   5 588.183 65.7321   3
   8   4   5 617.352 71.2520  10
   8  -4  -5 599.496 75.0271   9
   8   4   6 1142.46 88.8824   3
   8   4   6 1151.14 95.2850  10
   8   4   7 1880.74 116.795   3
   8   4   7 1922.89 122.998  10
   8   4   8 599.733 64.4314   3
   8   4   8 596.872 66.4209  10
   8  -4  -8 646.268 76.0999   9
   8   4   9 2102.81 121.533   3
   8   4   9 2068.19 121.693  10
   8  -4  -9 2079.22 136.162   9
   8   4  10 102.295 31.3523  10
   8  -4 -10 121.988 39.8091   9
   8   4  10 141.446 37.9149   3
   8   4  11 2826.87 142.111   3
   8  -4 -11 2888.94 155.542   9
   8   4  12 3287.32 153.032   3
   8  -4 -12 3392.29 166.612   9
   8   4  13 897.811 63.6511   3
   8  -4 -13 945.410 72.8265   9
   8   4  14 3670.18 152.106   3
   8  -4 -14 3748.46 163.426   9
   8  -5  13 365.108 45.9928  14
   8  -5  13 321.121 35.8445  12
   8  -5  12 888.484 71.5950  14
   8  -5  12 735.398 60.4530  12
   8  -5  11 396.389 54.6456  14
   8  -5  11 445.558 52.6699  12
   8  -5  10 173.814 41.6642  12
   8  -5  10 232.028 47.2566  14
   8  -5   9 1407.27 106.014  14
   8  -5   9 1544.34 106.221  12
   8   5  -8 3693.89 169.420  10
   8  -5   8 3928.82 197.096  14
   8  -5   8 4145.49 199.791  12
   8   5  -7 1532.97 95.4384  10
   8  -5   7 1314.89 105.694  14
   8  -5   7 1608.17 113.915  12
   8   5  -6 1104.78 84.1426  10
   8  -5   6 1201.25 99.4372  14
   8  -5   6 1087.11 97.1306  12
   8   5  -5 888.424 77.0251  10
   8  -5   5 970.291 90.2781  14
   8  -5   5 870.310 88.2667  12
   8   5  -4 871.130 77.9083  10
   8  -5   4 692.637 78.1272  14
   8   5  -3 144.373 40.0464  10
   8  -5   3 145.184 37.1738   9
   8  -5   3 220.777 51.5882  14
   8   5  -2 1521.33 109.084  10
   8  -5   2 1263.05 93.3000   9
   8  -5   2 1355.89 108.257  14
   8   5  -1 4249.34 206.059  10
   8  -5   1 3984.41 194.791   9
   8  -5   1 3968.24 212.028  12
   8  -5   0 2642.22 149.827   9
   8  -5   0 2450.90 158.854  12
   8   5   1 4082.67 205.837  10
   8  -5  -1 4166.23 204.596   9
   8  -5  -1 3918.17 209.607  12
   8   5   2 1623.65 113.221  10
   8  -5  -2 1406.24 110.044   9
   8   5   2 1563.37 97.6069   3
   8  -5  -2 1464.55 116.638  12
   8   5   3 168.661 45.0756  10
   8  -5  -3 150.803 47.4691   9
   8   5   3 164.295 37.8488   3
   8   5   4 932.136 83.5452  10
   8  -5  -4 787.631 82.8986   9
   8   5   5 1065.09 87.3537  10
   8  -5  -5 1037.70 93.1678   9
   8   5   5 801.069 71.2026   3
   8   5   6 1190.48 92.2405  10
   8   5   6 1151.70 79.5315   3
   8   5   7 1413.71 101.062  10
   8   5   7 1492.11 89.5543   3
   8   5   8 3568.46 165.934   3
   8   5   8 4102.01 184.927  10
   8  -5  -8 4067.37 197.906   9
   8   5   9 1580.70 98.2461  10
   8  -5  -9 1560.33 108.492   9
   8   5  10 195.195 35.1888  10
   8  -5 -10 186.897 45.8289   9
  -8  -5  11 457.137 45.4079  11
   8  -5 -11 537.290 57.9982   9
  -8  -5  12 770.715 57.1658  11
   8  -5 -12 940.268 71.5469   9
  -8  -5  13 377.436 38.5969  11
   8  -5 -13 347.426 43.1370   9
   8  -6  11 2164.42 113.406  14
   8  -6  11 1877.03 105.380  12
   8  -6  10 1197.52 85.0082  14
   8  -6  10 1141.00 81.9382  12
   8  -6   9 1183.22 86.2644  14
   8  -6   9 997.904 80.7890  12
   8   6  -8 534.836 46.3705  10
   8  -6   8 512.744 61.3806  14
   8  -6   8 664.032 67.4380  12
   8   6  -7 687.095 57.9480  10
   8  -6   7 656.857 68.0416  14
   8  -6   7 798.469 76.6847  12
   8   6  -6 3.42320 22.7945  10
   8  -6   6 18.3664 34.4315  14
   8   6  -5 4560.18 200.573  10
   8  -6   5 4228.09 208.629  14
   8   6  -4 551.784 59.6085  10
   8  -6   4 505.920 66.3108  14
   8   6  -3 578.588 64.2899  10
   8  -6   3 553.443 70.7777  12
   8   6  -2 2681.93 143.481  10
   8  -6   2 2298.98 125.181   9
   8  -6   2 2470.36 149.189  12
   8  -6   1 2973.48 156.863   9
   8  -6   1 3288.91 181.300  12
   8  -6   0 190.597 49.0775  12
   8  -6   0 227.987 46.7029   9
   8   6   1 3749.76 181.324  10
   8  -6  -1 3401.13 182.046  12
   8   6   2 2796.78 151.590  10
   8  -6  -2 2495.11 146.099   9
   8   6   3 533.046 63.8221  10
   8  -6  -3 528.813 65.4471   9
   8   6   4 470.747 58.5924  10
   8  -6  -4 497.656 63.8047   9
   8   6   5 4607.36 209.118  10
   8  -6  -5 4305.46 211.966   9
   8   6   6 7.98289 26.5815  10
   8  -6  -6 28.1847 32.7717   9
   8   6   7 682.105 63.3655  10
   8   6   8 572.544 54.7962  10
   8   6   9 1095.75 71.7542  10
   8  -6  -9 1040.63 82.4753   9
   8   6  10 995.950 65.8784  10
   8  -6 -10 1154.58 82.2794   9
   8  -6 -11 1960.65 108.507   9
   8  -7   9 1113.32 73.9674  14
   8  -7   9 1174.87 78.1307  12
   8  -7   8 211.394 37.0732  14
   8   7  -7 293.557 33.0055  10
   8   7  -6 683.271 55.5808  10
   8  -7   6 631.483 65.3553  12
   8   7  -5 529.085 51.0681  10
   8  -7   5 470.735 59.0234  12
   8   7  -4 754.647 64.5687  10
   8  -7   4 780.629 73.5413  12
   8  -7   3 128.309 39.6623  12
   8   7  -3 201.452 37.9628  10
   8  -7   2 57.9306 33.8227  12
   8   7  -2 94.8792 33.1081  10
   8  -7   1 244.368 48.1978  12
   8  -7   1 242.129 36.8071   9
   8  -7   0 1493.85 93.1209   9
   8  -7   0 1651.86 108.216  12
   8   7   1 221.041 43.5547  10
   8  -7  -1 352.944 46.2659   9
   8   7   2 95.1888 33.5574  10
   8  -7  -2 33.4366 27.9201   9
   8   7   3 154.162 36.1770  10
   8  -7  -3 154.078 38.9351   9
   8   7   4 685.218 64.0138  10
   8  -7  -4 754.930 67.9708   9
   8   7   5 559.094 55.1045  10
   8  -7  -5 364.858 56.1097   9
   8   7   6 741.888 61.3790  10
   8  -7  -6 730.010 66.4686   9
   8   7   7 288.618 38.8859  10
   8   7   8 229.855 32.3242  10
   8   7   9 1110.52 61.4787  10
   8  -7  -9 1000.39 72.9061   9
   8  -8   4 279.102 41.2896  12
   8   8  -4 197.712 31.0760  10
   8   8  -3 2549.95 119.918  10
   8  -8   3 2399.79 126.178  12
   8   8  -2 1102.83 71.7181  10
   8  -8   2 1065.81 76.6537  12
   8   8  -1 895.930 65.4751  10
   8  -8   0 28.8171 18.8443   9
   8   8   1 874.473 64.1639  10
   8  -8  -1 653.966 52.2893   9
   8   8   2 1041.56 70.6570  10
   8  -8  -2 886.166 62.0330   9
   8   8   3 2593.38 122.466  10
   8  -8  -3 2240.66 115.492   9
   8   8   4 275.939 37.7386  10
   8  -8  -4 195.142 36.8484   9
   9   0   0 25.2590 38.9660   9
   9   0   0 21.8629 39.3845   3
   9   0  -1 4627.74 232.923  10
   9   0   1 4581.13 221.440   9
   9   0  -1 4985.98 232.748   9
   9   0  -1 4753.63 230.037   3
   9   0   1 4873.54 234.433   3
   9   0   2 3652.55 191.600   3
   9   0  -2 3530.59 188.275  10
   9   0   2 3622.53 195.272  10
   9   0   2 3262.75 174.666   9
   9   0  -2 3699.87 191.062   9
   9   0  -2 3405.86 185.993   3
   9   0   3 4996.16 241.302   3
   9   0  -3 5240.94 242.958  10
   9   0   3 5199.37 248.071  10
   9   0  -3 5029.57 243.554   9
   9   0  -3 4968.90 241.085   3
   9   0  -4 189.760 47.9690  10
   9   0   4 199.661 48.2804  10
   9   0  -4 156.958 49.8240   9
   9   0   4 210.850 50.6406   3
   9   0  -5 4.67578 32.6167  10
   9   0   5-16.1675 38.4193  10
   9   0   5 5.35124 35.1936   3
   9   0  -6 34.3089 31.2234  10
   9   0   6-10.3204 35.1922  10
   9   0  -6 27.3530 37.7398   9
   9   0   6 26.2951 36.6905   3
   9   0   7 2215.23 136.256   3
   9   0   7 1867.00 129.180  10
   9   0  -7 2163.40 137.016   9
   9   0   8 18.0124 34.0980  10
   9   0  -8 55.0453 37.1685   9
   9   0   8 4.98289 31.9496   3
   9   0   9 4030.56 198.784   3
   9   0  -9 4037.17 197.441   9
   9   0 -10 34.1190 33.4833   9
   9   0  10-27.2595 36.2892   3
   9   0 -11 434.061 53.9358   9
   9   0  11 415.466 55.8209   3
   9   0  12 518.302 57.6812   3
   9   0  13 1099.41 78.9673   3
   9   0  14 79.3112 28.9260   3
   9  -1  13 26.4191 25.7093   3
   9  -1  13 22.5621 19.5629  14
   9  -1  12 1782.43 105.460   3
   9  -1  12 1569.85 89.1957  14
   9  -1  11 33.0397 30.4024   3
   9  -1  11 56.8954 28.3122  14
   9  -1  10 2073.21 125.448   3
   9  -1  10 2067.32 116.494  14
   9  -1   9 562.934 65.6431   3
   9   1  -9 564.405 65.9209   9
   9  -1   9 546.294 59.4543  14
   9  -1   8 998.911 86.7392   3
   9   1  -8 918.073 84.1785   9
   9  -1   8 877.052 77.4716  14
   9   1  -7 191.608 40.3703  10
   9   1  -7 184.933 47.1630   9
   9  -1   7 136.466 44.9001   3
   9  -1   7 145.526 39.2580  14
   9   1  -6 185.625 43.1783  10
   9   1  -6 219.324 51.0327   9
   9  -1   6 176.297 47.9976   3
   9  -1   6 183.162 43.5344  14
   9  -1   5 4124.66 204.353   3
   9  -1   5 3985.89 205.950  10
   9   1  -5 3935.02 194.724  10
   9  -1   4 2095.59 135.198   3
   9  -1   4 2171.88 141.107  10
   9   1  -4 2141.38 133.477  10
   9  -1   3 2753.31 161.517   3
   9  -1   3 3014.09 171.116  10
   9   1  -3 2819.64 160.965  10
   9  -1   3 2543.73 142.080   9
   9   1  -3 2935.48 167.299   9
   9  -1   2 982.438 91.4030   3
   9  -1   2 1016.93 97.1036  10
   9   1  -2 1035.50 92.0203  10
   9   1  -2 995.580 91.8410   9
   9  -1   2 935.986 81.6708   9
   9   1  -1 1104.76 94.5844  10
   9   1  -1 896.083 87.8412   9
   9  -1   1 986.344 86.4767   9
   9  -1   1 974.672 91.1750   3
   9  -1   0 219.887 50.1355   9
   9  -1   0 258.248 57.2714   3
   9  -1  -1 990.235 93.8861  10
   9  -1  -1 990.662 90.5154   9
   9  -1  -1 835.045 85.5438   3
   9  -1  -2 1060.53 93.9912  10
   9   1   2 928.195 91.6815  10
   9  -1  -2 1003.34 91.3537   9
   9  -1  -2 1032.84 92.7262   3
   9  -1  -3 3008.97 165.804  10
   9   1   3 2974.22 168.682  10
   9  -1  -3 2671.66 162.428   9
   9  -1  -3 2556.75 157.567   3
   9   1   4 1950.86 134.205  10
   9  -1  -4 2193.07 140.005   9
   9   1   5 3429.52 189.525   3
   9   1   5 3920.73 196.677  10
   9   1   6 181.762 45.8486  10
   9   1   6 190.220 45.7438   3
   9   1   7 176.120 47.0677  10
   9  -1  -7 205.367 49.9351   9
   9   1   7 180.375 44.6020   3
   9   1   8 985.399 86.3868   3
   9   1   8 854.955 79.5697  10
   9  -1  -8 831.294 81.1802   9
   9   1   9 586.085 69.1032   3
   9   1   9 475.407 59.0840  10
   9  -1  -9 553.148 65.3852   9
   9   1  10 1878.69 120.972   3
   9  -1 -10 2061.65 122.823   9
   9  -1 -11 103.874 34.5922   9
   9   1  11 118.812 38.0283   3
   9   1  12 1549.73 98.2359   3
   9  -1 -12 1405.59 90.7116   9
   9  -1 -13 21.7714 24.5196   9
   9   1  13 26.1925 24.5627   3
   9  -2  13 924.687 69.4058   3
   9  -2  13 1091.93 67.8065  14
   9  -2  12 282.455 44.6310   3
   9  -2  12 335.363 42.1199  14
   9  -2  11 93.9832 33.2881   3
   9  -2  11 83.4411 30.1607  14
   9  -2  10 138.469 38.0342   3
   9  -2  10 85.5480 33.2757  14
   9  -2   9 21.7309 30.6781   3
   9  -2   9 63.0819 35.2795  14
   9  -2   8 1885.46 118.467   3
   9   2  -8 1795.16 100.637  10
   9  -2   8 1823.32 116.384  14
   9   2  -7 89.7868 30.9017  10
   9  -2   7 99.4910 39.1860   3
   9  -2   7 56.1463 32.7370  14
   9   2  -6 352.883 50.5971  10
   9  -2   6 366.052 58.6318   3
   9  -2   6 411.493 58.1756  14
   9   2  -5 132.833 37.3406  10
   9  -2   5 124.103 43.6836   3
   9  -2   5 124.105 43.0701  14
   9  -2   4 2453.74 145.087   3
   9   2  -4 2364.84 140.726  10
   9   2  -3 9.99565 29.4051  10
   9  -2   3 22.3205 27.9017   9
   9  -2   3 25.4364 35.8841   3
   9  -2   2 1454.69 107.692   3
   9   2  -2 1403.50 107.258  10
   9  -2   2 1359.92 96.9718   9
   9   2  -2 1457.86 106.868   3
   9   2  -1 785.349 80.7076  10
   9  -2   1 902.259 80.2891   9
   9   2  -1 917.811 85.0836   3
   9  -2   1 772.464 79.1062   3
   9  -2   0 1535.53 111.087   9
   9   2   0 1538.74 111.825   3
   9  -2   0 1599.17 114.953   3
   9  -2  -1 846.568 82.1498   9
   9  -2  -1 857.473 83.2244   3
   9   2   1 937.606 86.7389   3
   9   2   2 1555.08 114.095  10
   9  -2  -2 1244.49 105.033   9
   9  -2  -2 1237.72 101.334   3
   9   2   2 1489.20 107.858   3
   9   2   3 10.7735 33.6128  10
   9  -2  -3 32.2898 34.5009   9
   9   2   3 5.03095 34.3091   3
   9   2   4 2444.42 145.451   3
   9   2   4 2430.56 147.483  10
   9  -2  -4 2336.33 146.786   9
   9   2   5 76.1664 41.1110  10
   9  -2  -5 87.1543 40.2679   9
   9   2   6 397.199 57.9075  10
   9   2   6 455.648 59.2886   3
   9   2   7 90.9547 35.7932  10
   9  -2  -7 82.1096 38.9323   9
   9   2   7 65.3795 38.0122   3
   9   2   8 1755.65 116.569   3
   9   2   8 1851.44 115.484  10
   9  -2  -8 1944.41 122.721   9
   9   2   9 33.6120 30.3984  10
   9  -2  -9 54.6909 36.1494   9
   9   2   9 124.221 39.1378   3
   9   2  10 107.937 31.9239  10
   9  -2 -10 37.6090 33.1786   9
   9   2  10 80.3200 33.2319   3
   9  -2 -11 41.0264 30.1299   9
   9   2  11 114.881 34.7586   3
   9  -2 -12 292.277 42.4051   9
   9   2  12 273.655 42.3853   3
   9   2  13 1036.36 69.2687   3
   9  -2 -13 896.785 65.4479   9
   9  -3  12 2584.57 125.773   3
   9  -3  12 2784.48 131.841  14
   9  -3  11 1529.34 94.7895   3
   9  -3  11 1667.57 99.0923  14
   9  -3  10 68.6045 29.0449   3
   9  -3  10 53.9943 32.1442  14
   9  -3   9 2271.68 125.461   3
   9  -3   9 2164.75 127.198  14
   9  -3   8 1375.15 93.8534   3
   9   3  -8 1234.49 78.0670  10
   9  -3   8 1306.94 97.3416  14
   9  -3   7 3479.52 166.247   3
   9   3  -7 2873.72 146.666  10
   9  -3   7 3199.33 167.050  14
   9  -3   6 3263.01 164.705   3
   9   3  -6 3017.97 154.476  10
   9  -3   6 3138.91 167.548  14
   9  -3   5 926.311 81.2047   3
   9   3  -5 1046.16 81.4603  10
   9  -3   5 933.546 85.3809  14
   9  -3   4 1343.15 103.284   3
   9   3  -4 1343.56 98.5056  10
   9  -3   4 1355.87 104.401  14
   9   3  -3 416.864 58.8577  10
   9  -3   3 342.183 45.5334   9
   9  -3   3 384.003 55.2725   3
   9   3  -2 582.509 69.2232  10
   9  -3   2 577.091 60.6763   9
   9  -3   2 662.506 71.4334   3
   9   3  -1 6603.01 276.849  10
   9  -3   1 5756.21 257.731   9
   9   3  -1 6014.70 263.060   3
   9  -3   1 6235.97 268.551   3
   9  -3   0 299.500 49.7798   9
   9   3   0 203.037 47.6917   3
   9  -3   0 330.979 58.5849   3
   9  -3  -1 5814.27 265.681   9
   9  -3  -1 5977.47 265.487   3
   9   3   1 6503.82 269.466   3
   9   3   2 696.031 75.1776  10
   9  -3  -2 597.495 71.5598   9
   9   3   2 672.848 70.5111   3
   9   3   3 397.809 60.2155  10
   9  -3  -3 357.768 58.4352   9
   9   3   3 470.586 61.0606   3
   9   3   4 1605.54 105.466   3
   9   3   4 1361.09 104.484  10
   9  -3  -4 1381.19 108.785   9
   9   3   5 1032.08 83.2479   3
   9   3   5 948.836 84.3223  10
   9  -3  -5 934.870 88.4170   9
   9   3   6 3008.13 163.325   3
   9   3   6 3110.29 162.744  10
   9   3   7 3214.20 163.647   3
   9   3   7 3302.47 166.454  10
   9   3   8 1461.69 95.6942   3
   9   3   8 1326.75 92.6055  10
   9  -3  -8 1375.41 102.296   9
   9   3   9 2088.63 116.893   3
   9   3   9 2045.14 112.996  10
   9  -3  -9 1880.89 120.028   9
   9   3  10 50.3119 25.8950  10
   9  -3 -10 31.1682 31.6920   9
   9   3  10 86.7662 30.3048   3
   9   3  11 1423.22 88.0721   3
   9  -3 -11 1528.19 95.2783   9
   9   3  12 2828.36 128.237   3
   9  -3 -12 2648.04 130.862   9
   9  -4  11 107.223 24.7755   3
   9  -4  11 121.704 31.9938  14
   9  -4  10 424.752 42.4698   3
   9  -4  10 494.636 54.1291  14
   9  -4   9 301.155 40.2978   3
   9  -4   9 432.211 54.2463  14
   9  -4   9 436.453 47.3915  12
   9  -4   8 377.100 44.9144   3
   9   4  -8 304.221 36.3062  10
   9  -4   8 445.708 51.8160  12
   9  -4   7 108.083 36.7977  12
   9   4  -7 155.420 32.4026  10
   9  -4   7 152.225 35.2828   3
   9   4  -6 853.546 68.3537  10
   9  -4   6 793.773 74.7002  12
   9  -4   6 727.381 64.2549   3
   9   4  -5 800.282 69.2871  10
   9  -4   5 781.414 75.0070  12
   9  -4   5 758.783 66.7217   3
   9   4  -4 1142.52 85.7873  10
   9  -4   4 1124.73 93.0228  12
   9  -4   4 1169.32 83.8109   3
   9   4  -3 764.713 71.6313  10
   9  -4   3 797.028 79.2064  12
   9  -4   3 696.412 66.4270   3
   9   4  -2 514.006 61.8271  10
   9  -4   2 398.370 53.2470   9
   9  -4   2 440.665 55.3759   3
   9   4  -1 1512.12 104.842  10
   9  -4   1 1269.59 90.5731   9
   9  -4   1 1315.09 92.7192   3
   9  -4   0 7931.69 318.177   9
   9  -4  -1 1404.04 101.757   9
   9   4   1 1377.11 93.9894   3
   9   4   2 474.310 62.6289  10
   9  -4  -2 513.127 64.1005   9
   9   4   2 570.989 58.8284   3
   9   4   3 757.222 74.4654  10
   9  -4  -3 668.079 71.9109   9
   9   4   3 695.247 64.3581   3
   9   4   4 1184.16 92.2762  10
   9  -4  -4 1062.00 91.0323   9
   9   4   4 1231.53 84.3060   3
   9   4   5 834.975 75.7037  10
   9  -4  -5 826.733 78.3190   9
   9   4   5 811.448 67.8556   3
   9   4   6 798.136 71.8162  10
   9  -4  -6 706.688 73.7428   9
   9   4   6 822.153 66.5940   3
   9   4   7 116.657 35.4431  10
   9   4   7 133.687 33.2097   3
   9   4   8 372.835 46.6943  10
   9  -4  -8 406.182 54.6894   9
   9   4   8 446.493 47.4245   3
   9   4   9 432.857 46.4396  10
   9  -4  -9 431.578 53.3823   9
   9   4   9 422.224 43.2832   3
   9   4  10 468.147 43.0334  10
   9  -4 -10 478.948 53.1830   9
   9   4  10 503.811 43.7700   3
   9  -4 -11 98.9228 30.5861   9
   9   4  11 118.092 23.3569   3
   9  -5   9 65.2718 26.5007  12
   9  -5   9 100.930 30.9489  14
   9  -5   8 718.793 64.1420  14
   9  -5   8 704.943 61.4174  12
   9   5  -7 884.254 58.3244  10
   9  -5   7 864.839 73.8349  14
   9  -5   7 828.293 69.7452  12
   9  -5   6 308.303 48.5344  12
   9   5  -6 431.823 44.1017  10
   9  -5   5 138.659 38.0921  12
   9   5  -5 138.088 32.6716  10
   9   5  -4 4593.58 203.415  10
   9  -5   4 4694.58 215.234  12
   9  -5   3 31.7419 35.2965  12
   9   5  -3 22.8932 29.7031  10
   9   5  -2 1678.03 107.531  10
   9   5  -1 371.303 50.6362  10
   9  -5   1 232.329 38.6947   9
   9  -5   0 112.399 33.4155   9
   9   5   1 313.301 49.5402  10
   9  -5  -1 269.767 45.4182   9
   9   5   2 1863.85 113.908  10
   9  -5  -2 1657.31 107.306   9
   9   5   3 62.0399 31.9368  10
   9  -5  -3 40.3371 30.8653   9
   9   5   4 4946.89 214.883  10
   9  -5  -4 4577.97 213.412   9
   9   5   5 90.4174 33.3792  10
   9  -5  -5 101.922 37.5636   9
   9   5   6 468.402 52.4864  10
   9  -5  -6 434.051 53.9953   9
   9   5   7 976.117 71.7497  10
   9   5   8 793.649 59.8972  10
   9   5   9 85.0960 23.1686  10
   9  -5  -9 73.3583 29.4032   9
   9   6  -7 446.977 34.5466  10
   9  -6   7 583.452 53.5877  12
   9  -6   6-3.26949 24.2798  12
   9   6  -6 2.03496 18.0799  10
   9  -6   5 322.619 46.1041  12
   9   6  -5 253.755 35.2464  10
   9   6  -4 291.405 39.4537  10
   9   6  -3 3086.13 145.871  10
   9   6  -2 352.307 44.4525  10
   9   6  -1 687.606 62.1696  10
   9  -6   0 63.7337 25.4427   9
   9   6   1 562.765 57.9624  10
   9  -6  -1 519.090 49.3638   9
   9   6   2 345.361 45.5668  10
   9  -6  -2 262.677 39.4659   9
   9   6   3 3292.23 152.437  10
   9  -6  -3 2920.04 144.483   9
   9   6   4 347.256 43.8119  10
   9  -6  -4 277.998 42.3330   9
   9   6   5 293.104 39.7610  10
   9  -6  -5 237.948 38.7484   9
   9   6   6 2.73105 19.8814  10
   9  -6  -6 18.6298 25.4248   9
   9   6   7 651.869 50.7712  10
   9  -6  -7 616.694 55.6253   9
  10   0   0 1892.73 124.241  10
  10   0   0 2112.71 124.743   3
  10   0  -1 26.7102 32.4103  10
  10   0   1 12.9597 32.3994   3
  10   0   2 614.670 69.8066  10
  10   0   2 563.958 63.0279   3
  10   0   3 206.373 47.4127  10
  10   0   3 238.090 46.0616   3
  10   0   4 366.281 52.6883   3
  10   0   5 72.7235 32.3527   3
  10   0   6 62.3824 33.2450   3
  10   0   7 11.1358 28.3667   3
  10   0   8 149.652 35.2211   3
  10   0   9 527.798 53.3316   3
  10   0  10 1387.41 84.1485   3
  10  -1   9 1518.74 92.1463   3
  10  -1   8 350.781 46.6674   3
  10  -1   7 382.325 50.0997   3
  10  -1   6 800.164 70.1349   3
  10  -1   5 129.999 37.7695   3
  10   1  -4 1596.34 100.948  10
  10  -1   4 1610.19 105.975   3
  10   1  -3 494.363 59.2662  10
  10  -1   3 535.705 61.8618   3
  10   1  -2 3992.10 191.868  10
  10  -1   2 4078.12 192.741   3
  10   1  -1 1767.77 115.129  10
  10  -1   1 1792.69 114.070   3
  10   1   0 116.337 41.6828  10
  10  -1   0 41.9953 36.3505   3
  10  -1  -1 1628.01 103.295   9
  10   1   2 3885.87 190.869  10
  10  -1  -2 3873.53 183.321   9
  10   1   3 500.191 61.1923  10
  10  -1  -3 575.406 63.2434   9
  10   1   4 1616.60 107.178  10
  10  -1  -4 1789.23 109.801   9
  10   1   4 1560.18 104.600   3
  10   1   5 92.2459 33.4578  10
  10  -1  -5 68.6410 33.4191   9
  10   1   5 74.1833 38.1681   3
  10   1   6 870.822 72.7736  10
  10   1   6 800.394 70.4166   3
  10   1   7 418.147 51.7237   3
  10  -1  -8 327.595 46.2405   9
  10   1   8 387.657 47.3411   3
  10   1   9 1440.08 88.0528   3
  10  -1  -9 1390.95 86.9754   9
  10  -2   9 105.564 29.1713   3
  10  -2   8 1563.91 92.2128   3
  10  -2   7 1261.15 83.9762   3
  10  -2   6 937.803 72.8241   3
  10   2  -5 1824.30 102.726  10
  10  -2   5 1875.79 110.433   3
  10   2  -4 3705.67 170.965  10
  10  -2   4 3739.74 176.184   3
  10   2  -3 179.210 39.4754  10
  10  -2   3 201.158 42.9285   3
  10   2  -2 1487.88 98.5105  10
  10  -2   2 1426.54 97.1359   3
  10   2  -1 595.814 64.8188  10
  10  -2   1 679.408 66.4741   3
  10  -2   0 477.776 51.9082   9
  10  -2  -1 580.779 59.1513   9
  10   2   1 582.036 61.4967   3
  10   2   2 1385.90 97.9648  10
  10  -2  -2 1227.13 90.9741   9
  10   2   2 1286.98 91.8551   3
  10   2   3 161.673 40.9502  10
  10  -2  -3 107.137 35.4676   9
  10   2   3 205.295 42.4363   3
  10   2   4 3953.82 181.418  10
  10  -2  -4 3552.39 174.820   9
  10   2   4 3630.71 172.719   3
  10   2   5 1855.11 112.671  10
  10  -2  -5 1781.87 111.883   9
  10   2   5 2031.05 112.965   3
  10   2   6 901.524 72.1232  10
  10   2   6 1015.26 74.3705   3
  10   2   7 1179.46 82.4676  10
  10   2   7 1412.83 86.2192   3
  10  -2  -8 1364.21 88.8983   9
  10   2   8 1534.72 89.0388   3
  10  -2  -9 140.186 30.8629   9
  10   2   9 164.688 31.9790   3
  10  -3   7 178.638 32.9902   3
  10   3  -6 75.0758 23.3501  10
  10  -3   6 107.554 32.0503   3
  10   3  -5 1354.04 80.6509  10
  10  -3   5 1305.18 82.7973   3
  10   3  -4 979.272 70.6560  10
  10  -3   4 926.459 70.6052   3
  10   3  -3 135.225 33.4996  10
  10  -3   3 166.922 37.6394   3
  10   3  -2 603.227 59.8491  10
  10   3  -1 1205.50 84.0185  10
  10  -3   1 729.585 65.3224   9
  10  -3   0 1505.09 88.2289   9
  10  -3  -1 1261.09 82.1464   9
  10   3   2 574.231 61.0520  10
  10  -3  -2 617.659 58.5002   9
  10   3   3 154.586 39.0220  10
  10  -3  -3 110.014 35.0773   9
  10   3   3 122.950 34.3644   3
  10   3   4 970.407 75.3777  10
  10  -3  -4 821.159 70.2891   9
  10   3   4 1009.82 71.6863   3
  10   3   5 1328.57 88.0830  10
  10  -3  -5 1363.54 89.8328   9
  10   3   5 1374.71 83.7002   3
  10   3   6 96.1179 30.2503  10
  10  -3  -6 136.023 34.3081   9
  10   3   6 83.0023 31.7913   3
  10   3   7 172.376 34.9679  10
  10   3   7 187.629 32.2665   3
  10   4  -5 521.666 45.2243  10
  10   4  -4 368.859 41.8104  10
  10   4  -3 167.199 32.3029  10
  10   4  -2 4224.00 183.569  10
  10   4  -1 893.086 69.6933  10
  10  -4   0 1756.74 89.6300   9
  10  -4  -1 789.302 58.5225   9
  10   4   2 4288.13 180.739  10
  10  -4  -2 3626.86 164.604   9
  10   4   3 163.043 34.4561  10
  10  -4  -3 228.514 37.4827   9
  10   4   4 399.919 45.6060  10
  10  -4  -4 317.095 41.7838   9
  10   4   5 478.560 49.3997  10
  10  -4  -5 477.512 48.2741   9
   0   0   0    0.00    0.00   0

TITL wpu23007 in P2(1)2(1)2(1)
REM P2(1)2(1)2(1) (#19 in standard setting)
CELL 1.54184   9.142947  10.255053  20.814901  90.0000  90.0000  90.0000
ZERR    4.00   0.000102   0.000131   0.000256   0.0000   0.0000   0.0000
LATT -1
SYMM -x+1/2,-y, z+1/2
SYMM -x, y+1/2,-z+1/2
SYMM  x+1/2,-y+1/2,-z
SFAC C H N O
UNIT 80.00 100.00 12.00 16.00
REM  CrysAlisPro recorded range (K): Min=110.0; max=110.0; aver:110.0
TEMP -163
SIZE 0.04 0.16 0.22
TREF
HKLF 4
END
;
_shelx_hkl_checksum              6143
_olex2_date_sample_data_collection 2023-02-22
_olex2_date_sample_submission    2023-02-20
_olex2_exptl_crystal_mounting_method 'oil on 200 micrometre micromount'
_olex2_submission_original_sample_id OH25a
_olex2_submission_special_instructions 'No special instructions were received'
_oxdiff_exptl_absorpt_empirical_details 
;
Empirical correction (ABSPACK) includes:
- Absorption correction using spherical harmonics
- Frame scaling
;
_oxdiff_exptl_absorpt_empirical_full_max 1.154
_oxdiff_exptl_absorpt_empirical_full_min 0.872
